# Supplementary material for: Transcriptomic and bioinformatics analysis of the early time-course of the response to prostaglandin F2 alpha in the bovine corpus luteum
Source: Data Brief. 2017 Sep 1;14:695–706. doi: 10.1016/j.dib.2017.08.026 (PMC5596332; doi:10.1016/j.dib.2017.08.026)
Supplement: Supplementary file 1 — Supplementary material [file mmc6.xlsx]

## Sheet: Sheet1
Upstream Regulator	Molecule Type	z-score	P-value	Target molecules in dataset
tretinoin	chemical - endogenous mammalian	2.67	2.82e-07	AGTR1, BAMBI, BCL6, BMP2, BTG1, CA8, CD14, CD44, CDKN1A, CLDN1, EIF4A1, FOSL1, HSPA2, INHBA, MARCKSL1, MMP1, PLAUR, PTHLH, RAI14, RPF2, SERPINB2, SERPINE1, SLC12A2, SPP1, THBS1, TPM4, TRPC4
L-dopa	chemical - endogenous mammalian	2.333	0.0318	AGFG2, AMIGO2, ARG2, CCNG2, CCNYL1, FOSL1, PPP4R4, SLC2A1, TIAM1
hydrogen peroxide	chemical - endogenous mammalian	2.165	0.0607	CDKN1A, FOSL1, MMP1, PLAUR, SERPINE1, SPP1
progesterone	chemical - endogenous mammalian	2.038	1.14e-06	AGTR1, BCL6, BMP2, CDKN1A, ELL2, GAL, GPAM, HSPA2, INHBA, LDHA, MMP1, SLC2A1, SPHK1, SPP1, SRD5A1, TIAM1
PDGF BB	complex	2.851	1.31e-07	ARG2, CD44, CDKN1A, CNN1, FOSL1, INHBA, MMP1, OLR1, SERPINE1, SPHK1, SRF, THBS1, TNFRSF12A
LDL	complex	2.598	0.000148	ARG2, BMP2, CDKN1A, ITGAV, MMP1, OLR1, SERPINE1, SPHK1
Pdgf (complex)	complex	2.368	2.83e-05	CD44, CDKN1A, INHBA, MMP1, PLAUR, SERPINE1
NFkB (complex)	complex	2.349	9.8e-06	BAMBI, BMP2, CD44, CDKN1A, ELL2, IL18, ITGAV, MMP1, OLR1, SDC4, SERPINB2, SERPINE1, SLC2A1, SPP1
TCR	complex	2.219	0.00351	CD44, ELL2, SLC2A1, SPHK1, SPP1, SRF, TNFRSF12A
Cg	complex	2.196	8.92e-10	BMP2, BTG1, BTG3, CDKN1A, EMCN, GAL, HK2, IL33, INHBA, ITGAV, MMP1, NR5A2, PLAUR, SDC4, SPP1, TNFRSF12A
IL1B	cytokine	4.05	3.99e-11	AGTR1, BAMBI, BMP2, CD14, CD44, CDKN1A, FOSL1, HK2, IL18, IL33, INHBA, ITGAV, LDHA, MARCKSL1, MMP1, OLR1, PDE4B, PTHLH, RASA2, SDC4, SERPINB2, SERPINE1, SLC2A1, SPP1, THBS1
TNF	cytokine	3.846	3.26e-11	AGFG2, AGTR1, BAMBI, BCL6, BMP2, BTG1, BTG3, CD14, CD44, CDKN1A, CNN1, EMCN, FOSL1, GPAM, HK2, IL18, IL33, INHBA, ITGAV, LDHA, MARCKSL1, MMP1, NR5A2, OLR1, PDE4B, PLAUR, PTHLH, SDC4, SERPINB2, SERPINE1, SLC2A1, SPHK1, SPP1, TGIF1, THBS1
EDN1	cytokine	3.551	6e-11	FOSL1, IL18, INHBA, ITGAV, MARCKSL1, MMP1, NRG1, OLR1, PLAUR, SERPINB2, SERPINE1, SLC2A1, THBS1, TPM4
IL6	cytokine	2.969	0.000859	BCL6, BMP2, CD14, CD44, CDKN1A, GAL, ITGAV, MMP1, SERPINE1, SLC12A2, SPP1, THBS1
IFNG	cytokine	2.712	6.08e-08	AGTR1, ARG2, BTG1, CD14, CD44, CDKN1A, CLIC5, HK2, IL18, INHBA, ITGAV, MARCKSL1, MMP1, NR5A2, PLAUR, PTHLH, SDC4, SERPINE1, SLC12A2, SLC2A1, SPP1, TGIF1, THBS1, TNFRSF12A, TRPC4
TNFSF11	cytokine	2.55	7.26e-09	CD14, CD44, CDKN1A, FOSL1, ITGAV, MARCKSL1, MMP1, PLAUR, RGL1, SDC4, SERPINE1, SLC2A1, SPP1
OSM	cytokine	2.347	0.00729	BAMBI, CCNG2, CDKN1A, HK2, HSPA2, IL18, IL33, MMP1, SERPINE1
SPP1	cytokine	2.322	0.000737	CD44, CDKN1A, ITGAV, MMP1, SERPINE1, SPP1
IL1A	cytokine	2.269	6.84e-06	CD44, CDKN1A, IL18, INHBA, ITGAV, LDHA, MMP1, SERPINE1, SPP1
CSF3	cytokine	2	0.0255	AGTR1, CD14, CD44, SLC20A2
CCL5	cytokine	2	0.000102	CD44, F2RL2, OLR1, PLAUR, SERPINB2
FN1	enzyme	2.398	6.53e-06	CDKN1A, ITGAV, MMP1, PLAUR, SDC4, SERPINE1, SLC2A1, SPP1, THBS1
HRAS	enzyme	2.119	2.44e-06	CD44, CDKN1A, CNN1, F2RL2, FOSL1, ITGAV, MMP1, PDGFC, PLAUR, PTHLH, SERPINB2, SERPINE1, SPP1, SRF, THBS1
IL1	group	2.935	1.33e-05	BMP2, CDKN1A, IL33, INHBA, MMP1, NRG1, SDC4, SERPINB2, SERPINE1, SLC2A1
ERK	group	2.771	2.02e-06	ARG2, BTG3, CDKN1A, FOSL1, MMP1, PDGFC, SERPINB2, SERPINE1, SLC2A1, THBS1
P38 MAPK	group	2.525	2.34e-07	ARG2, BMP2, CCNG2, CD44, CDKN1A, INHBA, ITGAV, MMP1, PLAUR, SERPINB2, SERPINE1, SRF, THBS1
ERK1/2	group	2.423	5.4e-05	BMP2, CD44, CDKN1A, EMCN, FOSL1, MMP1, PLAUR, SERPINE1, SPP1
Jnk	group	2.193	0.000979	BTG1, CD44, MMP1, PLAUR, SERPINE1, TNFRSF12A
TGFB1	growth factor	3.571	9.61e-10	ARHGAP19, BAMBI, BCL6, BMP2, BTG1, CCNG2, CD14, CD44, CDKN1A, CNN1, DNAJA1, GAL, HEXIM1, IL18, IL33, INHBA, ITGAV, LDHA, MMP1, OLR1, PLAUR, PTHLH, SDC4, SERPINE1, SLC2A1, SLC39A8, SPHK1, SPP1, SRF, STK17A, TGIF1, THBS1, TNFRSF12A
FGF2	growth factor	3	3.21e-07	BCL6, CDKN1A, FOSL1, INHBA, MMP1, PDGFC, PLAUR, SERPINE1, SLC2A1, SPHK1, SPP1, THBS1, TNFRSF12A
EGF	growth factor	2.997	2.57e-06	CD44, CDKN1A, FOSL1, INHBA, LDHA, MMP1, PLAUR, PTHLH, SERPINE1, SPHK1, SPP1, TGIF1, THBS1, TNFRSF12A
TGFB3	growth factor	2.594	3.19e-06	CDKN1A, ITGAV, MICAL2, MMP1, PLAUR, SERPINE1, THBS1
BMP6	growth factor	2.433	3.26e-05	CD44, CDKN1A, FOSL1, INHBA, SERPINE1, TNFRSF12A
KITLG	growth factor	2.201	0.000112	BTG1, BZW2, CD14, CDKN1A, IL18, ITGAV, MID1IP1, SLC20A2
NRG1	growth factor	2.199	0.00347	CDKN1A, HK2, ITGAV, NRG1, PLAUR, SLC2A1
BDNF	growth factor	2.176	0.00358	BMP2, CDKN1A, HSPA2, MMP1, SPP1, THBS1, TIAM1
SRC	kinase	2.412	8.51e-05	CDKN1A, FOSL1, MMP1, PLAUR, SPP1, SRF
TGFBR2	kinase	2.4	2.9e-07	CD14, CD44, CDKN1A, GAL, PTHLH, SERPINE1, SPP1, TGIF1, THBS1, TNFRSF12A
MAPK3	kinase	2.236	7.37e-05	FOSL1, MMP1, PLAUR, SPP1, THBS1
CHUK	kinase	2.213	0.00739	BMP2, CDKN1A, HK2, SERPINB2, SPP1
MAPK1	kinase	2.19	0.0704	ARG2, CDKN1A, ITGAV, MMP1, SPP1
PRKCD	kinase	2.156	0.00387	CDKN1A, FOSL1, SERPINB2, SERPINE1, SPHK1
MAP2K1	kinase	2.091	0.000764	CD44, CDKN1A, FOSL1, MMP1, PLAUR, THBS1
PGR	ligand-dependent nuclear receptor	2.208	0.000541	BCL6, BTG1, CD44, CDKN1A, ELL2, GAL, HSPA2, SLC39A8
MYD88	other	2.961	7.51e-06	BAMBI, CD14, CD44, IL18, INHBA, OLR1, PDE4B, SERPINE1, SPP1
S100A9	other	2.449	0.000684	FOSL1, IL33, MMP1, NRG1, OLR1, PDGFC
PTH	other	2.354	4.83e-05	BMP2, CDKN1A, IL33, ITGAV, MMP1, SDC4, SPP1
PAF1	other	2	0.000119	BAMBI, PLAUR, SDC4, SERPINE1
F2	peptidase	3.39	6.22e-08	CD44, CDKN1A, EIF4A1, ELL2, FOSL1, MMP1, PLAUR, SDC4, SERPINE1, SRF, THBS1, TNFRSF12A
HIF1A	transcription regulator	2.976	1.51e-07	BMP2, CD44, CDKN1A, CLDN1, HK2, ITGAV, LDHA, MMP1, PLAUR, SDC4, SERPINE1, SLC2A1, SPHK1, SRD5A1
CTNNB1	transcription regulator	2.939	3.04e-05	BAMBI, BMP2, CD44, CDKN1A, FOSL1, MMP1, NR5A2, NRG1, PDE4B, PLAUR, RAI14, SERPINE1, SLC12A2, SPP1, TGIF1
NUPR1	transcription regulator	2.887	9.71e-05	BTG1, ELL2, HK2, HSPA2, LHFPL2, MYO18A, SERPINE1, SLC2A1, SLC39A8, SRF, TNS3, ZMYM3
FOS	transcription regulator	2.733	0.000161	AGTR1, CD14, CD44, FOSL1, MMP1, NR5A2, PLAUR, SEMA6D, SERPINB2, SERPINE1, SPHK1, SPP1
SMARCA4	transcription regulator	2.59	6.87e-08	BAMBI, C6orf141, CD44, CDKN1A, CLDND1, INHBA, ITGAV, MMP1, PDE4B, PDP1, PLAUR, PTHLH, SERPINB2, SERPINE1, SPHK1, SPP1, TMEM204
ELK1	transcription regulator	2.414	4.07e-08	BMP2, CDKN1A, FOSL1, ITGAV, SLC2A1, SPP1, THBS1
SRF	transcription regulator	2.401	0.00018	BMP2, CDKN1A, CLDN1, CNN1, FOSL1, SEMA6D, SERPINB2, SLC2A1, SRF
MYC	transcription regulator	2.275	5.47e-06	BCL6, BZW2, CCNG2, CD44, CDKN1A, EIF4A1, FOSL1, H2AFZ, HK2, INHBA, LDHA, PLAUR, SERPINE1, SLC2A1, SPP1, SRD5A1, THBS1, TIAM1, TNFRSF12A, TNS3
RELA	transcription regulator	2.259	0.000397	BMP2, CD14, CD44, CDKN1A, MMP1, OLR1, PDE4B, SDC4, SRF
ARNT	transcription regulator	2.195	0.000107	CLDN1, HK2, ITGAV, LDHA, SERPINE1, SLC2A1
EPAS1	transcription regulator	2.194	4.1e-05	ARG2, CLDN1, ITGAV, LDHA, PIK3CA, SERPINE1, SLC2A1, SPHK1
JUNB	transcription regulator	2.186	7.79e-07	AGTR1, FOSL1, INHBA, ITGAV, MMP1, PLAUR, SERPINB2, SERPINE1
STAT3	transcription regulator	2.093	0.00096	ARG2, BCL6, CDKN1A, CLIC5, HK2, ITGAV, PLAUR, SERPINE1, SLC2A1, THBS1
FOXO1	transcription regulator	2.08	2.06e-05	CCNG2, CDKN1A, GPAM, IL18, ITGAV, MMP1, RPIA, SEMA6D, SERPINB2, SERPINE1, THBS1
EGR1	transcription regulator	2.02	2.81e-06	CD44, CDKN1A, FOSL1, PDGFC, SERPINE1, SLC12A2, SPP1, THBS1, TIAM1
IRF4	transcription regulator	-2	0.00253	BCL6, IL33, PLAUR, SLC2A1, SPP1
NEUROG1	transcription regulator	-2	0.00072	AMIGO2, F2RL2, INHBA, THBS1
EIF4E	translation regulator	2	0.00204	CDKN1A, FOSL1, IL18, PLAUR, SPHK1
TLR9	transmembrane receptor	2.2	0.00492	ARG2, IL18, IL33, SERPINE1, SPHK1
SYVN1	transporter	2	0.0139	CD44, ITGAV, OLR1, SLC2A1
