# Supplementary material for: Transcriptomic and bioinformatics analysis of the early time-course of the response to prostaglandin F2 alpha in the bovine corpus luteum
Source: Data Brief. 2017 Sep 1;14:695–706. doi: 10.1016/j.dib.2017.08.026 (PMC5596332; doi:10.1016/j.dib.2017.08.026)
Supplement: Supplementary file 3 — Supplementary material [file mmc2.xlsx]

## Sheet: Sheet1
		0.5 h		1 h		2 h		4 h
Upstream Regulator	Molecule Type	z-score	P-value	z-score	P-value	z-score	P-value	z-score	P-value	|Avg. z-score|
TNF	cytokine	3.792	5.43e-17	4.702	1.95e-26	6.315	1.38e-15	7.731	7.82e-17	5.635
PDGF BB	complex	4.108	1e-25	5.523	5.38e-33	6.354	2.34e-25	5.491	3.82e-16	5.369
IL1B	cytokine	3.478	7.06e-14	4.383	4.43e-27	5.823	1.89e-18	6.535	3.58e-17	5.05475
NUPR1	transcription regulator		0.026	3.357	4.65e-08	4.964	1.37e-11	6.581	1.37e-06	4.96733
EGF	growth factor	3.773	1.2e-20	5.136	1.36e-24	5.136	3.8e-14	4.714	4.38e-12	4.68975
CREB1	transcription regulator	3.784	1.51e-21	4.955	3.09e-25	5.672	1.78e-11	3.748	2.76e-05	4.53975
TGFB1	growth factor	3.232	2.19e-12	4.123	1.81e-17	5.036	1.74e-12	4.507	2.91e-11	4.2245
F2	peptidase	2.915	1.06e-11	4.331	1.12e-18	4.718	7.34e-16	4.772	1.97e-07	4.184
ERK	group	2.587	2.43e-10	3.893	2.11e-15	4.875	1.79e-13	4.671	3.67e-08	4.0065
MYD88	other		5.59e-06	3.266	3.12e-12	3.68	1.7e-05	4.955	4.81e-08	3.967
NFkB (complex)	complex	2.599	2.19e-07	4.052	3.61e-15	4.271	1.58e-09	4.638	1.82e-11	3.89
FGF2	growth factor	2.782	6.51e-09	3.946	7.6e-16	4.28	1.95e-10	4.316	1.21e-07	3.831
IL6	cytokine	2.91	2.43e-09	3.798	6.15e-10	4.286	0.00127	4.304	0.00155	3.8245
IL1	group	1.961	0.000415	3.529	2.18e-09	4.026	1.42e-06	4.787	1.69e-06	3.57575
TREM1	transmembrane receptor	2.219	3.74e-06	3.148	5.45e-08	4.113	1.7e-09	4.81	1.11e-08	3.5725
leukotriene D4	chemical - endogenous mammalian	3.395	2.72e-25	3.533	1.06e-18	3.513	3.78e-14	3.778	2.04e-09	3.55475
TNFSF11	cytokine	2.149	1.38e-05	3.644	2.66e-12	4.593	9.18e-09	3.628	1.56e-12	3.5035
CD38	enzyme				0.0475	2.97	0.00261	3.906	0.00819	3.438
RELA	transcription regulator	2.433	6.86e-09	3.507	2.86e-10	3.761	9.97e-07	4.02	1.56e-07	3.43025
IL1A	cytokine	1.941	0.000124	2.909	1.07e-07	3.993	7.91e-07	4.81	3.37e-10	3.41325
ERK1/2	group	2.161	2.91e-08	3.221	4.57e-13	3.393	6.62e-09	4.862	7.49e-07	3.40925
hydrogen peroxide	chemical - endogenous mammalian	2.928	1.57e-09	3.995	7.55e-11	3.942	0.000119	2.72	1.74e-05	3.39625
Ca2+	chemical - endogenous mammalian	2.397	1.06e-11	3.224	2.37e-17	4.263	1.52e-09	3.678	7.51e-06	3.3905
P38 MAPK	group	2.522	4.16e-12	3.476	1.59e-18	3.813	7.79e-13	3.691	7.01e-09	3.3755
Cg	complex	2.436	4.23e-06	3.789	3.61e-10	2.983	6.41e-09	4.132	2.19e-08	3.335
IGF1	growth factor	2.579	3.3e-07	3.859	9.33e-12	3.885	0.000926	3.01	1.72e-06	3.33325
TLR3	transmembrane receptor	2.183	1.55e-07	3.104	6.87e-09	3.61	7.13e-10	4.361	1.13e-06	3.3145
OSM	cytokine		0.00435	2.574	9.19e-08	2.72	0.000164	4.645	0.00129	3.313
AGT	growth factor	1.999	4.07e-08	3.182	6.56e-09	4.241	1.34e-08	3.809	1.71e-10	3.30775
IFNG	cytokine	2.83	5.02e-08	2.754	2.58e-12	3.786	6.85e-10	3.685	1.88e-08	3.26375
STAT3	transcription regulator	2.411	1.48e-06	2.948	2.6e-09	3.406	3.11e-07	4.175	9.56e-07	3.235
EDN1	cytokine	2.426	1.9e-07	3.294	9.86e-09	3.963	4.03e-08	3.212	1.61e-08	3.22375
Tnf (family)	group			2.2	0.000468	3.25	0.000103	4.184	1.73e-05	3.21133
TICAM1	other		0.00889	2.63	1.09e-07	2.087	0.000188	4.9	4.78e-10	3.20567
ECSIT	transcription regulator		0.000586		0.000402	2.574	1.88e-06	3.782	6.96e-10	3.178
IL2	cytokine			2.915	1.97e-05	3.111	2.63e-05	3.477	1.1e-08	3.16767
MAP2K1	kinase	2.227	2.03e-06	2.892	1.11e-09	3.765	4.06e-08	3.673	0.000113	3.13925
IL17A	cytokine		0.00162	2.242	4.66e-07	3.375	7.78e-07	3.781	9.09e-07	3.13267
HGF	growth factor	2.907	2.06e-10	4.114	6.79e-15	3.213	2.76e-07	2.278	3.51e-10	3.128
beta-estradiol	chemical - endogenous mammalian	2.213	1.11e-14	3.206	1.14e-14	3.579	4.8e-15	3.425	1.48e-11	3.10575
cyclic AMP	chemical - endogenous mammalian	1.918	1.35e-08	3.3	1.32e-12	3.552	3.63e-09	3.513	1.56e-07	3.07075
* Original file contains regulators with |avg. z-score| > 2 and does not include non-endogenous chemicals or drugs. Regulators are grouped by 'Type' and sorted from largest to smallest based on the |avg| z-score of all four time points. |Avg| z-score is used solely for sorting of results, only z-scores for individual time points allow determination of regulator activation or inhibition.
CSF2	cytokine	2.386	3.82e-08	2.728	4.71e-08	2.947	4.16e-05	4.182	4.66e-08	3.06075
CSF1	cytokine	2.375	3.79e-08	2.909	1.29e-07	3.385	5.42e-05	3.483	1.19e-05	3.038
CTNNB1	transcription regulator		0.0104	2.512	3.99e-07	3.291	0.00297	3.216	0.0647	3.00633
histamine	chemical - endogenous mammalian		0.000101		0.00608	2.408	0.00103	3.501	8.93e-05	2.9545
Tlr	group				0.00789	2.18	0.0018	3.64	0.00031	2.91
HIF1A	transcription regulator	2.2	6.57e-06	2.91	9.55e-09	3.451	4.8e-05	3.051	0.000121	2.903
IL5	cytokine	1.98	0.000449	2.154	2.35e-06	3.49	7.24e-06	3.986	7.06e-05	2.9025
5-hydroxytryptamine	chemical - endogenous mammalian		7.02e-05	2.415	8.81e-07	3.119	1.15e-06	3.089	0.00256	2.87433
palmitic acid	chemical - endogenous mammalian	2.178	2.18e-06	2.93	2.52e-07	3.115	0.000121	3.268	3.95e-07	2.87275
IL4	cytokine	2.622	1.86e-06	2.9	2.53e-08	3.048	4.05e-09	2.813	2.85e-11	2.84575
Pdgf (complex)	complex	2.424	1.48e-09	2.91	1.12e-09	3.118	1.67e-09	2.902	9.8e-05	2.8385
TNFSF12	cytokine					1.964	0.129	3.709	0.00716	2.8365
TCR	complex	2.418	1.81e-06	3.102	3.99e-06	3.533	1.74e-05	2.286	6.79e-07	2.83475
CD40LG	cytokine	2.195	2.34e-07	2.401	4.96e-10	2.79	6.03e-10	3.921	1.49e-09	2.82675
Jnk	group	2.068	1.72e-09	2.687	3.48e-13	3.364	4.08e-10	3.153	9.46e-07	2.818
CD40	transmembrane receptor		0.00134	2.2	3.13e-05	2.665	1.53e-06	3.551	3.67e-10	2.80533
PTH	other	2.788	8.04e-12	2.82	7.13e-13	2.889	3.47e-08	2.694	2.93e-08	2.79775
LDL	complex	2.379	2.04e-15	3.084	4.52e-15	3.384	6.9e-10	2.34	4.49e-14	2.79675
EGR1	transcription regulator	1.365	9.33e-08	2.413	5.98e-13	3.38	8.49e-10	3.989	1.06e-07	2.78675
TLR7	transmembrane receptor		0.00889	2.19	0.000282	2.791	0.00344	3.333	9.31e-09	2.77133
AKT1	kinase		0.00313	2.611	3.16e-08	2.795	0.00602	2.888	0.00021	2.76467
ELK1	transcription regulator	2.353	4.48e-11	2.908	5.7e-12	2.898	2.03e-06	2.894	0.00471	2.76325
RAF1	kinase	1.4	5.75e-06	3.013	3.37e-12	3.911	4.43e-08	2.726	5.73e-08	2.7625
CHUK	kinase		0.00174	2.415	6.08e-06	2.612	1.11e-06	3.251	6.24e-07	2.75933
Ap1	complex		0.000594	2.183	5.85e-05	3.104	3.34e-05	2.974	4.68e-06	2.75367
IKBKG	kinase		0.00835	2.219	0.000243	2.579	1.11e-07	3.446	2.74e-07	2.748
TLR2	transmembrane receptor		0.0108	1.71	0.00385	2.414	0.0203	4.12	0.000321	2.748
MAPK3	kinase	1.98	2.11e-08	2.621	2.07e-09	2.804	1.8e-05	3.582	0.00496	2.74675
IL3	cytokine	2.333	1.29e-07	2.399	1.35e-06	2.404	0.00398	3.819	7.37e-05	2.73875
POMC	other	2.582	5.82e-12	2.751	7.59e-09	2.927	6.63e-05	2.643	0.008	2.72575
Lh	complex		0.00411	2.414	5.43e-05	2.737	0.0124	3.026	7.67e-06	2.72567
MAPK1	kinase	2.754	6.34e-09	3.223	2.06e-07	2.736	0.000736	2.159	0.00961	2.718
Pka	complex	1.981	3.85e-12	2.791	5.09e-12	2.578	2.02e-06	3.49	0.000235	2.71
EPAS1	transcription regulator				0.000576	2.375	0.000511	3.033	1.48e-05	2.704
TNFRSF1A	transmembrane receptor			2.395	1.57e-05	2.604	0.00824	3.049	0.00123	2.68267
Vegf	group	2.578	2.42e-10	3.995	1.09e-12	3.214	3.94e-07	0.926	8.21e-10	2.67825
F7	peptidase	2.183	6.74e-10	2.765	7.25e-12	3.156	1.78e-13	2.483	1.86e-05	2.64675
dinoprost	chemical - endogenous mammalian	1.944	2.81e-06	2.391	3.19e-06	2.893	8.83e-06	3.357	0.00267	2.64625
Nfat (family)	group		0.00622	2.433	8.39e-06	2.985	0.000215	2.514	0.0131	2.644
MAP2K1/2	group	2.385	1.77e-10	2.925	4.61e-11	3.244	1.78e-07	2.02	0.000367	2.6435
NFKB1	transcription regulator		9.19e-06	2.234	2.84e-08	2.951	1.6e-05	2.735	6.13e-09	2.64
GH1	growth factor	2.376	1.17e-07	2.915	6.4e-07	2.915	0.00378	2.347	0.0145	2.63825
TGFB3	growth factor	1.982	6.94e-06	3.09	8.09e-11	2.933	1.81e-06	2.498	0.000679	2.62575
NOD2	other				0.0471	2.043	0.00011	3.203	2.41e-09	2.623
E2F1	transcription regulator		1.73e-05	2.707	2.15e-05	2.536	0.0063			2.6215
norepinephrine	chemical - endogenous mammalian	2.163	1.53e-06	3.187	6.03e-10	2.754	0.000239	2.345	0.000545	2.61225
AREG	growth factor		5.9e-06		0.000402	2.425	2.79e-05	2.791	0.00192	2.608
CXCL12	cytokine	2.169	3.41e-06	2.768	5.8e-06	2.918	0.00104	2.56	0.0207	2.60375
TLR4	transmembrane receptor		1.58e-06	1.841	3.96e-10	1.354	2.42e-07	4.589	1.29e-07	2.59467
EIF2AK2	kinase		2.33e-06	2.13	1.61e-10	2.937	5.78e-06	2.699	0.00457	2.58867
mir-223	microrna		0.00999			2.449	0.0493	2.728	0.0503	2.5885
PRKCD	kinase	1.455	4.32e-08	2.08	4.04e-11	3.372	3.34e-09	3.436	2.75e-07	2.58575
IL22	cytokine					2	0.0754	3.121	0.0191	2.5605
TAC1	other		0.000111	2.177	3.98e-05	2.571	0.00125	2.922	0.00139	2.55667
CHRM1	g-protein coupled receptor	2.423	2.63e-15	2.613	7.94e-14	2.613	2.41e-09			2.54967
Mapk	group	1.951	1.08e-07	2.752	1.71e-12	2.752	0.000237	2.726	0.0146	2.54525
formaldehyde	chemical - endogenous mammalian	2.351	1.29e-12	2.731	1.98e-12	2.731	2.12e-07	2.351	0.0435	2.541
PAF1	other		0.05	2.449	5.06e-08	2.121	2.05e-06	3.051	1.49e-05	2.54033
NRG1	growth factor	2.2	1.49e-17	2.759	3.95e-14	3.078	3.92e-08	2.112	1.91e-06	2.53725
L-dopa	chemical - endogenous mammalian	2.344	0.000174	2.558	4.99e-05	2.918	0.00073	2.305	0.00046	2.53125
Ins1	other	2.193	3.66e-05	3.035	5.84e-08	2.364	0.00146			2.53067
LEP	growth factor	1.767	4.85e-07	2.634	1.89e-08	2.315	0.00179	3.392	0.00992	2.527
Gm-csf	group		3.53e-05	2.209	6e-06	2.405	0.000832	2.953	0.000245	2.52233
PDX1	transcription regulator	2.2	2.03e-06	1.72	2.75e-05	2.583	5.62e-06	3.584	4.56e-05	2.52175
EIF2AK3	kinase	2.437	3.28e-09	2.807	3.63e-09	2.65	8.36e-08	2.131	0.000632	2.50625
EGFR	kinase	2.04	6.65e-08	2.443	2.1e-13	3.42	3.61e-09	2.115	2.68e-08	2.5045
TGFA	growth factor		0.000146	2.397	3.8e-06	2.612	0.00213	2.504	0.00361	2.50433
SRF	transcription regulator	1.984	4.06e-14	2.772	2.74e-14	3.38	3.46e-08	1.854	0.000898	2.4975
CREM	transcription regulator	2.038	1.04e-17	2.899	1.45e-18	3.195	7.98e-10	1.835	0.000977	2.49175
FOXL2	transcription regulator	2	1.01e-06	2.236	1.55e-05	2.671	7.93e-08	3.053	8.9e-06	2.49
Insulin	group	2.925	1.34e-10	3.194	1.31e-10	2.753	5.02e-05	1.08	0.00719	2.488
JAK2	kinase		0.00835	2.177	0.000243	2.521	0.0104	2.764	0.0459	2.48733
Pkc(s)	group	2.406	1.02e-18	2.768	1.23e-15	2.901	4.56e-09	1.87	9.27e-05	2.48625
F2R	g-protein coupled receptor	2.412	5.15e-11	2.6	1.08e-08	2.598	2.02e-08	2.302	3.09e-05	2.478
PGR	ligand-dependent nuclear receptor		0.00575	2.371	0.000126	2.658	8.72e-05	2.383	0.000606	2.47067
MAP3K1	kinase	2.156	5.69e-09	2.364	2.9e-07	2.564	0.000153	2.777	0.0359	2.46525
Creb	group	2.319	1.41e-09	2.319	2.41e-09	2.875	7.07e-05	2.303	0.000818	2.454
KITLG	growth factor		0.0344	2.232	0.00121	2.257	0.0328	2.802	6.94e-05	2.43033
platelet activating factor	chemical - endogenous mammalian	1.98	5.08e-07	2.621	7.84e-09	3.065	1.51e-07	2.046	3.38e-06	2.428
C5	cytokine	2	1.04e-05	2.566	1.52e-06	2.715	3.06e-05	2.426	0.00164	2.42675
CSF3	cytokine	2.2	2.33e-06	2.68	3.25e-06	2.249	3.44e-05	2.563	4.55e-06	2.423
Tgf beta	group	2.186	3.07e-07	2.844	3.35e-14	3.349	1.22e-05	1.31	2.12e-05	2.42225
LIF	cytokine	1.989	9.2e-05	2.623	6.36e-06	2.648	0.00116	2.41	0.000194	2.4175
SMAD3	transcription regulator	2.198	6.58e-06	2.869	1.4e-08	2.894	0.000333	1.634	0.00172	2.39875
JUNB	transcription regulator		0.000425	2.2	2.32e-06	1.964	0.00114	2.985	1.46e-05	2.383
TP53	transcription regulator	2.108	2.31e-09	2.702	1.49e-09	3.331	1.54e-08	1.369	0.000174	2.3775
quinolinic acid	chemical - endogenous mammalian	2.174	2.35e-09	2.571	2.66e-09	2.376	0.00042			2.37367
10E,12Z-octadecadienoic acid	chemical - endogenous mammalian	2.177	2.11e-08	2.177	2.66e-05	2.385	0.00076	2.707	0.00496	2.3615
TLR9	transmembrane receptor	1.121	6.14e-05	1.752	1.91e-08	2.727	2.74e-07	3.845	3.95e-07	2.36125
S100A9	other		0.00119	1.134	2.26e-06	2.713	0.000334	3.23	0.00433	2.359
EPHB1	kinase	2.216	6.08e-13	2.425	3.57e-12	2.425	2.43e-08			2.35533
IL18	cytokine		0.0137	1.929	0.00599	2.181	0.00114	2.945	6.64e-06	2.35167
nitric oxide	chemical - endogenous mammalian	2.382	2.89e-08	2.677	1.16e-06	2.911	0.000145	1.425	8.97e-05	2.34875
STAT4	transcription regulator			2.219	0.00461	2.228	0.00256	2.575	0.00108	2.34067
IKBKB	kinase	1.067	0.000224	1.211	4.44e-07	3.585	7.14e-06	3.498	8.46e-09	2.34025
Mek	group	1.398	3.47e-09	2.708	3.67e-15	2.687	2.67e-09	2.519	1.12e-05	2.328
NGF	growth factor	1.885	4.54e-13	2.648	5.63e-12	2.853	3.71e-05	1.925	0.00885	2.32775
STAT	group		0.000981	2.186	1.12e-06	2.186	0.00116	2.562	0.0108	2.31133
NFYA	transcription regulator	2	3.35e-06	2.449	4.13e-06	2.449	0.00232			2.29933
BDNF	growth factor	2.019	7.14e-11	2.777	4.88e-11	1.824	5.98e-05	2.535	0.0386	2.28875
sphingosine-1-phosphate	chemical - endogenous mammalian		0.000128	1.954	0.000694	1.834	0.00165	3.062	0.00609	2.28333
SMARCA4	transcription regulator		0.0315	2.449	2.44e-05	2.452	0.000239	1.945	7.01e-06	2.282
Ras	group		0.000365	2.459	5.37e-09	2.226	3.38e-05	2.12	0.00113	2.26833
RPS6KA5	kinase	1.99	7.01e-09	2.611	2.69e-12	2.227	4.12e-05	2.224	0.0185	2.263
Akt	group		0.00322	2.309	3.5e-08	2.339	0.000256	2.138	2.44e-05	2.262
IPMK	kinase	2.191	7.4e-11	2.401	1.56e-09	2.191	0.000134			2.261
TSH	complex		5.57e-05	2.36	5.53e-07	2.36	4.21e-05	2.033	0.0012	2.251
TRH	other	2.169	8.03e-10	2.379	2.81e-08	2.169	0.00116			2.239
NTRK1	kinase		3.89e-06	2.236	1.41e-07	2.236	1.2e-05	2.236	0.0159	2.236
GNRH	group	2.231	1.26e-10	2.231	1.82e-07	2.231	0.000218			2.231
SRC	kinase		0.000388	2.56	1.89e-06	2.094	4.13e-05	2.03	7.02e-07	2.228
ERBB2	kinase	1.387	0.00125	2.264	2.32e-07	3.409	0.000372	1.848	0.00267	2.227
GNRH1	other	2.397	5.15e-11	2.597	1.08e-08	2.758	2.24e-05	1.144	0.016	2.224
PLG	peptidase			1.858	0.000694	2.35	0.0075	2.458	0.0338	2.222
L-glutamic acid	chemical - endogenous mammalian	2.189	1.23e-07	2.901	1.57e-09	2.8	9.09e-06	0.973	0.00134	2.21575
MAPK7	kinase	1.941	4.2e-07	2.166	5.33e-06	1.977	9.76e-05	2.736	0.000744	2.205
PI3K (complex)	complex	1.172	2.04e-05	2.424	1.37e-09	2.92	2.97e-06	2.207	3.1e-08	2.18075
MAPK14	kinase	1.452	1.96e-06	2.156	2.52e-06	2.378	5.16e-06	2.715	2.01e-06	2.17525
EPO	cytokine	2.19	1.79e-05	2.952	1.09e-06	2.687	0.00247	0.867	0.00245	2.174
S100A8	other		0.00137	1.134	3.25e-06	2.534	3.44e-05	2.837	7.88e-05	2.16833
SMAD4	transcription regulator		0.0315	2.015	1.75e-05	2.139	0.00125	2.284	0.00226	2.146
PRKCB	kinase		3.29e-05	2.207	1.9e-07	2.201	0.000731	2.002	0.000744	2.13667
TCF	group		0.00018	2.2	5.73e-06	2.2	0.0129	1.964	0.00716	2.12133
fatty acid	chemical - endogenous mammalian	1.951	5.71e-06	2.183	0.000126	2.383	0.0183	1.95	0.0146	2.11675
CAMK4	kinase	2.173	2.52e-10	2.173	3.61e-07	2.173	0.000413	1.944	0.105	2.11575
prostaglandin E2	chemical - endogenous mammalian	1.667	1.57e-14	1.724	1.04e-18	2.18	2.63e-10	2.803	6.62e-11	2.0935
MAP2K4	kinase		5.24e-05	1.968	0.000221	2.185	0.00888	2.066	0.00927	2.073
APP	other	1.56	0.000453	1.267	1.68e-07	2.106	3.49e-05	3.343	0.00283	2.069
FN1	enzyme			1.71	1.07e-05	1.938	0.000198	2.553	2.39e-07	2.067
hyaluronic acid	chemical - endogenous mammalian		6.94e-06	1.387	1.2e-05	1.94	0.00158	2.858	1.41e-07	2.06167
ACVR1C	kinase		0.000291	1.982	2.88e-06	1.982	0.000839	2.219	0.0241	2.061
FOXO1	transcription regulator	2.646	2.34e-07	1.292	4.72e-11	2.312	6.42e-05	1.992	0.0322	2.0605
D-galactosamine	chemical - endogenous mammalian		1.89e-05	2.236	2.1e-06	1.342	0.00204	2.598	0.0606	2.05867
CSF1R	kinase		5.9e-06	1.982	2.9e-07	1.98	0.000338	2.213	0.0303	2.05833
leukotriene C4	chemical - endogenous mammalian	1.998	1.91e-09	1.998	6.13e-07	1.998	0.000194	2.23	0.00474	2.056
STAT6	transcription regulator	1.154	1.57e-05	1.969	7.33e-06	2.431	5.1e-06	2.646	1.54e-06	2.05
F3	transmembrane receptor		0.000101	1.964	0.000514	2.515	3.69e-06	1.615	0.000978	2.03133
MAP2K5	kinase	1.946	9.16e-09	1.946	2.88e-06	2.18	5.72e-05			2.024
EGR2	transcription regulator		3.67e-05	2.376	1.09e-06	1.876	3.09e-05	1.803	0.0103	2.01833
ATP	chemical - endogenous mammalian		0.00669	1.911	0.00156	2.338	0.0205	1.781	1.68e-05	2.01
BMP6	growth factor			2.219	9.7e-06	2.219	0.00527	1.59	0.0163	2.00933
FOXO3	transcription regulator	2.449	2.66e-08	1.293	5.5e-12	2.401	2.56e-05	1.799	0.0202	1.9855
D-glucose	chemical - endogenous mammalian	2.413	7.44e-09	2.566	9.03e-09	1.76	0.000264	1.169	4.24e-05	1.977
NFKBIA	transcription regulator	2.207	0.000174	1.653	2.89e-07	2.149	2.8e-08	1.892	4.35e-09	1.97525
NR3C2	ligand-dependent nuclear receptor		0.000321	1.964	0.0022	2.414	0.0306	1.505	0.0388	1.961
INS	other	2.569	7.26e-14	2.374	4.22e-13	2.605	6.85e-07	0.272	0.00275	1.955
MAPK8	kinase	1.98	1.48e-06	1.363	1.29e-07	2.677	5.42e-05	1.776	0.0011	1.949
VEGFA	growth factor	2.598	8.78e-10	2.769	9.49e-11	1.528	1.49e-09	0.896	2.07e-06	1.94775
IL27	cytokine		0.000425	1.716	3.07e-05	1.668	0.000264	2.383	1.46e-05	1.92233
arachidonic acid	chemical - endogenous mammalian		0.000153	1.977	0.000867	2.403	0.00992	1.381	0.0238	1.92033
MKNK1	kinase	2	1.09e-05	2.449	2.28e-05	1.134	0.0116			1.861
CREBBP	transcription regulator	2.213	4.47e-13	1.431	9.57e-14	1.838	1.84e-07	1.844	0.0287	1.8315
GATA1	transcription regulator	2	7.31e-06	1.254	1.81e-05	1.664	0.0256	2.376	0.358	1.8235
Pkg	group	2	1.86e-08	2.236	1.08e-07	2.236	0.000134	0.816	0.0124	1.822
PTPRJ	phosphatase			2	3.66e-06	1.342	0.000486	2.121	0.0149	1.821
IRF8	transcription regulator	1.982	1.5e-05	1.154	3.63e-05	2.079	0.000337	2.05	0.000537	1.81625
CYR61	other		0.00318	1.96	2.24e-05	1.406	0.00333	2.062	0.0036	1.80933
GLI1	transcription regulator		0.0273	2.586	8.5e-05	2.396	0.296	0.43	0.0272	1.804
MAP3K8	kinase		0.0137	0.832	8.62e-05	2.166	2.75e-06	2.351	2.19e-06	1.783
SYVN1	transporter			2	0.00672	2.53	0.00146	0.816	0.00139	1.782
CCL5	cytokine	1.091	2.05e-06	1.091	0.000547	1.718	4.3e-06	3.221	7.82e-06	1.78025
H2AFB3 (includes others)	other		0.00171	2	0.00011	1.633	0.000641	1.667	0.0205	1.76667
FGF1	growth factor	1.408	3.32e-07	2.1	1.63e-07	1.687	0.00123			1.73167
KRAS	enzyme			0.896	1.72e-06	2.087	0.000103	2.203	0.000232	1.72867
butyric acid	chemical - endogenous mammalian		0.0151	1.737	0.00133	2.029	0.00526	1.409	1.2e-05	1.725
HRAS	enzyme	0.692	4.03e-06	1.8	1.48e-07	2.882	0.000675	1.414	0.0222	1.697
STAT5a/b	group		0.00577	1.432	9.84e-05	1.353	0.000159	2.282	0.00379	1.689
IL12 (complex)	complex		0.0214	0.849	0.00228	1.386	0.00209	2.797	7.25e-06	1.67733
aldosterone	chemical - endogenous mammalian		0.00907	1.94	0.00279	2.183	0.0401	0.904	0.000584	1.67567
PRKCE	kinase	2.219	2.3e-08	2.228	6.48e-08	1.972	2.08e-05	0.244	0.00206	1.66575
Growth hormone	group	1.223	1.5e-05	2.031	2.84e-06	1.313	0.00141	1.551	0.00701	1.5295
FSH	complex	1.912	6.9e-10	1.278	1.71e-09	2.203	9.44e-06	0.625	3.24e-07	1.5045
ADRB3	g-protein coupled receptor	1.091	5.26e-09	1.091	1.67e-06	1.446	2.9e-05	2.085	0.0139	1.42825
REL	transcription regulator	2	6.81e-09	1.706	1.71e-07	0.816	0.00336	1.157	0.00674	1.41975
CEBPA	transcription regulator	-0.173	7.95e-06	0.893	1.46e-08	1.769	2.84e-06	2.277	8.54e-05	1.1915
PTX3	other	-2	5.7e-08	-2	1.73e-05	-0.788	4.57e-05	-0.775	2.21e-05	-1.39075
CD28	transmembrane receptor	-1.715	0.000722	-0.657	7.22e-06	-1.004	0.000397	-2.354	0.000691	-1.4325
L-triiodothyronine	chemical - endogenous mammalian	-1.187	5.11e-05	-1.295	1.03e-06	-1.278	0.0333	-2.098	0.0883	-1.4645
ERBB3	kinase		0.000173	-1.4	2.89e-07	-1.4	0.00295	-2.335	0.0656	-1.71167
TAL1	transcription regulator		0.0228	-1.387	4.58e-05	-1.664	0.0217	-2.331	0.533	-1.794
KLF2	transcription regulator			-1.088	0.00135	-1.847	0.00276	-2.449	0.000179	-1.79467
FOSL1	transcription regulator	-2.393	4.48e-11	-1.491	1.13e-13	-1.877	1.16e-09	-1.565	2.44e-08	-1.8315
Mt1	other		2.84e-06	-2.219	8.14e-08	-2.219	0.000103	-1.387	0.0381	-1.94167
SOCS1	other		0.000301	-0.937	0.000197	-2.236	0.00824	-2.74	0.00721	-1.971
DUSP5	phosphatase		2e-06	-2.236	4.37e-08	-1.89	1.24e-07	-1.89	0.000887	-2.00533
SOCS3	phosphatase	-1.982	1.26e-06	-1.982	9.84e-07	-2.376	8.52e-05	-1.919	0.000297	-2.06475
DACH1	transcription regulator	-1.969	9.03e-08	-2.415	1.83e-08	-2.608	7.57e-06	-1.555	0.00706	-2.13675
Mt2	other		2e-06	-2.219	4.37e-08	-2.219	5.72e-05	-1.982	0.088	-2.14
SERCA	group	-1.964	5.83e-11	-2.401	4.31e-14	-2.2	7.04e-08		0.0168	-2.18833
CD3	complex	-2.291	9.43e-06	-1.817	7.7e-07	-2.446	0.000918	-2.32	0.00442	-2.2185
COL18A1	other		0.000227	-2.615	5.44e-07	-2.36	0.000237	-2.09	0.000354	-2.355
DUSP1	phosphatase		0.000281	-0.956	1.37e-05	-3.02	3.43e-07	-3.1	6.33e-10	-2.35867
Hdac	group	-2.163	4.81e-10	-2.192	1.37e-11	-2.721	5.42e-06	-2.47	5.79e-05	-2.3865
miR-155-5p (miRNAs w/seed UAAUGCU)	mature microrna		0.0176	-1.964	0.00951	-2.453	0.000898	-2.868	1.73e-08	-2.42833
SFTPA1	transporter	-2	1.46e-06	-2.646	5.07e-08	-2.822	0.00011	-2.448	0.00423	-2.479
ZFP36	transcription regulator		7.83e-05	-1.992	1.1e-06	-2.621	1.73e-08	-3.116	5.5e-08	-2.57633
GFI1	transcription regulator		0.00767		0.00203	-2.219	0.0278	-3.023	0.00721	-2.621
Alpha catenin	group			-2.2	3.07e-05	-2.608	0.0152	-3.259	0.0224	-2.689
BCL6	transcription regulator				0.000919	-2.462	0.000384	-3.011	1.5e-06	-2.7365
