# Supplementary material for: Transcriptomic and bioinformatics analysis of the early time-course of the response to prostaglandin F2 alpha in the bovine corpus luteum
Source: Data Brief. 2017 Sep 1;14:695–706. doi: 10.1016/j.dib.2017.08.026 (PMC5596332; doi:10.1016/j.dib.2017.08.026)
Supplement: Supplementary file 4 — Supplementary material [file mmc3.xlsx]

## Sheet: A. IE-Up
		0.5 h		1 h		2 h		4 h
Upstream Regulator	Molecule Type	z-score	P-value	z-score	P-value	z-score	P-value	z-score	P-value	|z-score| at peak	|Avg. z-score|	All z-score ≥|2|	At least 1 z-score ≥|2|
IL1B	cytokine	2.908	7.02e-07	2.908	7.02e-07	2.908	7.02e-07	2.908	7.02e-07	2.908	2.908	TRUE	TRUE
TGFB1	growth factor	2.972	1e-07	2.972	1e-07	2.142	1e-07	2.887	1e-07	2.887	2.74325	TRUE	TRUE
TNF	cytokine	3.446	1.32e-09	3.446	1.32e-09	2.68	1.32e-09	2.797	1.32e-09	2.797	3.09225	TRUE	TRUE
hydrogen peroxide	chemical - endogenous mammalian	2.198	6.59e-06	2.198	6.59e-06	1.904	6.59e-06	2.493	6.59e-06	2.493	2.19825	FALSE	TRUE
IL1A	cytokine	2.387	5.88e-08	2.387	5.88e-08	2.387	5.88e-08	2.387	5.88e-08	2.387	2.387	TRUE	TRUE
Pkc(s)	group	2.299	9.68e-07	2.299	9.68e-07	2.299	9.68e-07	2.299	9.68e-07	2.299	2.299	TRUE	TRUE
TGFB3	growth factor	2.201	6.26e-07	2.201	6.26e-07	1.159	6.26e-07	2.201	6.26e-07	2.201	1.9405	FALSE	TRUE
EGF	growth factor	2.949	4.1e-09	2.949	4.1e-09	1.498	4.1e-09	2.192	4.1e-09	2.192	2.397	FALSE	TRUE
leukotriene D4	chemical - endogenous mammalian	2.183	2.76e-08	2.183	2.76e-08	2.183	2.76e-08	2.183	2.76e-08	2.183	2.183	TRUE	TRUE
IL1	group	2.183	0.00019	2.183	0.00019	2.183	0.00019	2.183	0.00019	2.183	2.183	TRUE	TRUE
PTH	other	1.888	4.49e-06	1.888	4.49e-06	2.079	4.49e-06	2.079	4.49e-06	2.079	1.9835	FALSE	TRUE
PDGF BB	complex	2.815	1.47e-09	2.815	1.47e-09	2.049	1.47e-09	2.049	1.47e-09	2.049	2.432	TRUE	TRUE
TCR	complex	1.986	0.00133	1.986	0.00133	1.986	0.00133	1.986	0.00133	1.986	1.986	FALSE	FALSE
TLR3	transmembrane receptor	1.982	4.24e-05	1.982	4.24e-05	1.982	4.24e-05	1.982	4.24e-05	1.982	1.982	FALSE	FALSE
HIF1A	transcription regulator	1.982	3.09e-05	1.982	3.09e-05	1.067	3.09e-05	1.982	3.09e-05	1.982	1.75325	FALSE	FALSE
CHRM1	g-protein coupled receptor	1.981	2.87e-09	1.981	2.87e-09	1.981	2.87e-09	1.981	2.87e-09	1.981	1.981	FALSE	FALSE
MYD88	other	1.969	3.23e-06	1.969	3.23e-06	1.969	3.23e-06	1.969	3.23e-06	1.969	1.969	FALSE	FALSE
DACH1	transcription regulator	-1.969	4.15e-07	-1.969	4.15e-07	-1.969	4.15e-07	-1.969	4.15e-07	1.969	1.969	FALSE	FALSE
RELA	transcription regulator	1.964	3.38e-05	1.964	3.38e-05	0.655	3.38e-05	1.964	3.38e-05	1.964	1.63675	FALSE	FALSE
Alpha catenin	group	-1.964	4.07e-05	-1.964	4.07e-05	-0.655	4.07e-05	-1.964	4.07e-05	1.964	1.63675	FALSE	FALSE
IPMK	kinase	1.961	4.19e-08	1.961	4.19e-08	1.961	4.19e-08	1.961	4.19e-08	1.961	1.961	FALSE	FALSE
SMAD4	transcription regulator	1.221	2.35e-05	1.221	2.35e-05	0.714	2.35e-05	1.958	2.35e-05	1.958	1.2785	FALSE	FALSE
F7	peptidase	1.953	2.04e-07	1.953	2.04e-07	1.953	2.04e-07	1.953	2.04e-07	1.953	1.953	FALSE	FALSE
Gsk3	group	-0.742	4.69e-06	-0.742	4.69e-06	-1.065	4.69e-06	-1.953	4.69e-06	1.953	1.1255	FALSE	FALSE
ELK1	transcription regulator	1.947	1.39e-06	1.947	1.39e-06	1.04	1.39e-06	1.947	1.39e-06	1.947	1.72025	FALSE	FALSE
TNFSF11	cytokine	0.859	0.000722	0.859	0.000722	1.924	0.000722	1.924	0.000722	1.924	1.3915	FALSE	FALSE
CREB1	transcription regulator	2.744	1.52e-07	2.744	1.52e-07	1.86	1.52e-07	1.86	1.52e-07	1.86	2.302	FALSE	TRUE
P38 MAPK	group	1.846	2.15e-05	1.846	2.15e-05	1.846	2.15e-05	1.846	2.15e-05	1.846	1.846	FALSE	FALSE
SMAD3	transcription regulator	2.389	1.41e-06	2.389	1.41e-06	0.915	1.41e-06	1.822	1.41e-06	1.822	1.87875	FALSE	TRUE
CREM	transcription regulator	0.761	1.47e-07	0.761	1.47e-07	1.82	1.47e-07	1.82	1.47e-07	1.82	1.2905	FALSE	FALSE
NFkB (complex)	complex	2.752	2.66e-08	2.752	2.66e-08	1.754	2.66e-08	1.754	2.66e-08	1.754	2.253	FALSE	TRUE
TP53	transcription regulator	1.745	0.000302	1.745	0.000302	0.657	0.000302	1.745	0.000302	1.745	1.473	FALSE	FALSE
Tgf beta	group	2.367	7.71e-08	2.367	7.71e-08	0.544	7.71e-08	1.72	7.71e-08	1.72	1.7495	FALSE	TRUE
IL6	cytokine	2.102	0.000113	2.102	0.000113	1.081	0.000113	1.719	0.000113	1.719	1.751	FALSE	TRUE
ERK	group	2.589	8.43e-08	2.589	8.43e-08	1.717	8.43e-08	1.717	8.43e-08	1.717	2.153	FALSE	TRUE
FGF2	growth factor	2.934	3.77e-09	2.934	3.77e-09	1.716	3.77e-09	1.716	3.77e-09	1.716	2.325	FALSE	TRUE
ESR2	ligand-dependent nuclear receptor	1.71	0.000589	1.71	0.000589	1.71	0.000589	1.71	0.000589	1.71	1.71	FALSE	FALSE
MAPK8	kinase	1.709	0.000126	1.709	0.000126	1.709	0.000126	1.709	0.000126	1.709	1.709	FALSE	FALSE
L-dopa	chemical - endogenous mammalian	0.98	0.000676	0.98	0.000676	1.672	0.000676	1.672	0.000676	1.672	1.326	FALSE	FALSE
EGR2	transcription regulator	1.667	0.0001	1.667	0.0001	1.667	0.0001	1.667	0.0001	1.667	1.667	FALSE	FALSE
Hdac	group	-0.874	4.49e-06	-0.874	4.49e-06	-1.623	4.49e-06	-1.623	4.49e-06	1.623	1.2485	FALSE	FALSE
EDN1	cytokine	2.191	1.62e-05	2.191	1.62e-05	1.622	1.62e-05	1.622	1.62e-05	1.622	1.9065	FALSE	TRUE
cyclic AMP	chemical - endogenous mammalian	0.97	3.45e-06	0.97	3.45e-06	1.58	3.45e-06	1.58	3.45e-06	1.58	1.275	FALSE	FALSE
beta-estradiol	chemical - endogenous mammalian	1.862	1.22e-05	1.862	1.22e-05	0.503	1.22e-05	1.474	1.22e-05	1.474	1.42525	FALSE	FALSE
APP	other	0.711	0.00237	0.711	0.00237	1.436	0.00237	1.436	0.00237	1.436	1.0735	FALSE	FALSE
Insulin	group	2.191	0.000212	2.191	0.000212	1.416	0.000212	1.416	0.000212	1.416	1.8035	FALSE	TRUE
Pka	complex	1.412	6.66e-05	1.412	6.66e-05	1.412	6.66e-05	1.412	6.66e-05	1.412	1.412	FALSE	FALSE
L-glutamic acid	chemical - endogenous mammalian	2.185	5.96e-07	2.185	5.96e-07	1.387	5.96e-07	1.387	5.96e-07	1.387	1.786	FALSE	TRUE
poly rI:rC-RNA	biologic drug	1.387	0.000583	1.387	0.000583	1.387	0.000583	1.387	0.000583	1.387	1.387	FALSE	FALSE
TP63	transcription regulator	0.555	2.32e-05	0.555	2.32e-05	2.219	2.32e-05	1.387	2.32e-05	1.387	1.179	FALSE	TRUE
IL17A	cytokine	2.193	9.95e-07	2.193	9.95e-07	1.361	9.95e-07	1.361	9.95e-07	1.361	1.777	FALSE	TRUE
Pdgf (complex)	complex	2.218	4.39e-07	2.218	4.39e-07	1.345	4.39e-07	1.345	4.39e-07	1.345	1.7815	FALSE	TRUE
MET	kinase	2.236	3.17e-07	2.236	3.17e-07	1.342	3.17e-07	1.342	3.17e-07	1.342	1.789	FALSE	TRUE
FGF1	growth factor	1.941	6.45e-10	1.941	6.45e-10	1.294	6.45e-10	1.294	6.45e-10	1.294	1.6175	FALSE	FALSE
Cg	complex	1.954	0.00247	1.954	0.00247	1.287	0.00247	1.287	0.00247	1.287	1.6205	FALSE	FALSE
Ins1	other	2.192	0.000145	2.192	0.000145	1.226	0.000145	1.226	0.000145	1.226	1.709	FALSE	TRUE
Mapk	group	2.19	2.42e-10	2.19	2.42e-10	1.206	2.42e-10	1.206	2.42e-10	1.206	1.698	FALSE	TRUE
CXCL12	cytokine	2.187	1.4e-05	2.187	1.4e-05	1.185	1.4e-05	1.185	1.4e-05	1.185	1.686	FALSE	TRUE
nitric oxide	chemical - endogenous mammalian	1.944	0.000126	1.944	0.000126	1.179	0.000126	1.179	0.000126	1.179	1.5615	FALSE	FALSE
F2	peptidase	2.604	1.47e-07	2.604	1.47e-07	1.967	1.47e-07	1.172	1.47e-07	1.172	2.08675	FALSE	TRUE
VEGFA	growth factor	2.607	8.01e-09	2.607	8.01e-09	1.963	8.01e-09	1.158	8.01e-09	1.158	2.08375	FALSE	TRUE
NRG1	growth factor	2.176	1.41e-06	2.176	1.41e-06	-0.022	1.41e-06	1.142	1.41e-06	1.142	1.368	FALSE	TRUE
MAPK1	kinase	2.165	1.69e-05	2.165	1.69e-05	1.13	1.69e-05	1.13	1.69e-05	1.13	1.6475	FALSE	TRUE
IFNG	cytokine	1.127	0.000818	1.127	0.000818	1.127	0.000818	1.127	0.000818	1.127	1.127	FALSE	FALSE
MAP3K1	kinase	1.922	1.75e-06	1.922	1.75e-06	1.121	1.75e-06	1.121	1.75e-06	1.121	1.5215	FALSE	FALSE
APOE	transporter	-1.951	3.33e-05	-1.951	3.33e-05	-1.103	3.33e-05	-1.103	3.33e-05	1.103	1.527	FALSE	FALSE
MAP2K1/2	group	1.964	4.17e-06	1.964	4.17e-06	1.091	4.17e-06	1.091	4.17e-06	1.091	1.5275	FALSE	FALSE
PRKCE	kinase	2.2	1.09e-07	2.2	1.09e-07	1.069	1.09e-07	1.069	1.09e-07	1.069	1.6345	FALSE	TRUE
D-glucose	chemical - endogenous mammalian	2.569	1.86e-05	2.569	1.86e-05	1.925	1.86e-05	1.068	1.86e-05	1.068	2.03275	FALSE	TRUE
dinoprost	chemical - endogenous mammalian	1.982	6.91e-06	1.982	6.91e-06	1.067	6.91e-06	1.067	6.91e-06	1.067	1.5245	FALSE	FALSE
JUN	transcription regulator	2.016	5.84e-05	2.016	5.84e-05	1.042	5.84e-05	1.042	5.84e-05	1.042	1.529	FALSE	TRUE
EGFR	kinase	1.842	8.97e-06	1.842	8.97e-06	1.032	8.97e-06	1.032	8.97e-06	1.032	1.437	FALSE	FALSE
EPO	cytokine	1.969	0.00117	1.969	0.00117	1.969	0.00117	1.014	0.00117	1.014	1.73025	FALSE	FALSE
sphingosine-1-phosphate	chemical - endogenous mammalian	1.972	1.03e-05	1.972	1.03e-05	1.004	1.03e-05	1.004	1.03e-05	1.004	1.488	FALSE	FALSE
FOXO1	transcription regulator	2	0.000221	2	0.000221	1	0.000221	1	0.000221	1	1.5	FALSE	TRUE
Ca2+	chemical - endogenous mammalian	1.798	1.64e-07	1.798	1.64e-07	0.99	1.64e-07	0.99	1.64e-07	0.99	1.394	FALSE	FALSE
Ras	group	2.235	4.34e-08	2.235	4.34e-08	0.243	4.34e-08	0.96	4.34e-08	0.96	1.41825	FALSE	TRUE
ERK1/2	group	2.164	3.37e-07	2.164	3.37e-07	1.862	3.37e-07	0.955	3.37e-07	0.955	1.78625	FALSE	TRUE
MEMO1	other	1.997	7.33e-10	1.997	7.33e-10		7.33e-10	0.94	7.33e-10	0.94	1.2335	FALSE	FALSE
HMGA1	transcription regulator	2.186	3.56e-06	2.186	3.56e-06	0.937	3.56e-06	0.937	3.56e-06	0.937	1.5615	FALSE	TRUE
Vegf	group	2.577	1.23e-05	2.577	1.23e-05	1.977	1.23e-05	0.926	1.23e-05	0.926	2.01425	FALSE	TRUE
RHOA	enzyme	1.961	1.03e-05	1.961	1.03e-05	0.912	1.03e-05	0.912	1.03e-05	0.912	1.4365	FALSE	FALSE
IGF1	growth factor	2.372	3.09e-06	2.372	3.09e-06	1.394	3.09e-06	0.888	3.09e-06	0.888	1.7565	FALSE	TRUE
HGF	growth factor	2.572	9.35e-07	2.572	9.35e-07	1.209	9.35e-07	0.862	9.35e-07	0.862	1.80375	FALSE	TRUE
MAP2K1	kinase	1.962	0.000174	1.962	0.000174	0.857	0.000174	0.857	0.000174	0.857	1.4095	FALSE	FALSE
LDL	complex	1.98	4.07e-05	1.98	4.07e-05	0.849	4.07e-05	0.849	4.07e-05	0.849	1.4145	FALSE	FALSE
PTK2	kinase	1.98	1.39e-06	1.98	1.39e-06	-0.283	1.39e-06	0.849	1.39e-06	0.849	1.1315	FALSE	FALSE
INS	other	1.769	2.67e-09	1.769	2.67e-09	1.462	2.67e-09	0.846	2.67e-09	0.846	1.4615	FALSE	FALSE
Growth hormone	group	1.958	5.25e-05	1.958	5.25e-05	0.839	5.25e-05	0.839	5.25e-05	0.839	1.3985	FALSE	FALSE
YAP1	transcription regulator	1.981	8.91e-06	1.981	8.91e-06	0.831	8.91e-06	0.831	8.91e-06	0.831	1.406	FALSE	FALSE
F2R	g-protein coupled receptor	2.195	5.09e-08	2.195	5.09e-08	1.513	5.09e-08	0.83	5.09e-08	0.83	1.68325	FALSE	TRUE
ERBB2	kinase	2.573	1.86e-05	2.573	1.86e-05	0.811	1.86e-05	0.811	1.86e-05	0.811	1.692	FALSE	TRUE
BDNF	growth factor	1.594	0.000117	1.594	0.000117	0.796	0.000117	0.796	0.000117	0.796	1.195	FALSE	FALSE
OSM	cytokine	0.891	0.000193	0.891	0.000193	1.956	0.000193	0.796	0.000193	0.796	1.1335	FALSE	FALSE
CSF1	cytokine	1.959	0.000162	1.959	0.000162	0.793	0.000162	0.793	0.000162	0.793	1.376	FALSE	FALSE
STAT3	transcription regulator	1.864	1.44e-06	1.864	1.44e-06	2.247	1.44e-06	0.789	1.44e-06	0.789	1.691	FALSE	TRUE
REL	transcription regulator	1.969	1.74e-06	1.969	1.74e-06	0.747	1.74e-06	0.747	1.74e-06	0.747	1.358	FALSE	FALSE
NGF	growth factor	1.778	0.000215	1.778	0.000215	0.734	0.000215	0.734	0.000215	0.734	1.256	FALSE	FALSE
IL3	cytokine	1.857	0.00197	1.857	0.00197	0.714	0.00197	0.714	0.00197	0.714	1.2855	FALSE	FALSE
WNT3A	cytokine	1.954	0.00067	1.954	0.00067	0.706	0.00067	0.706	0.00067	0.706	1.33	FALSE	FALSE
AREG	growth factor	1.96	1.35e-07	1.96	1.35e-07	0.689	1.35e-07	0.689	1.35e-07	0.689	1.3245	FALSE	FALSE
Jnk	group	1.619	1.66e-05	1.619	1.66e-05	0.653	1.66e-05	0.653	1.66e-05	0.653	1.136	FALSE	FALSE
prostaglandin E2	chemical - endogenous mammalian	2.248	1.9e-08	2.248	1.9e-08	1.399	1.9e-08	0.603	1.9e-08	0.603	1.6245	FALSE	TRUE
GAST	other	1.936	7.67e-06	1.936	7.67e-06	0.569	7.67e-06	0.569	7.67e-06	0.569	1.2525	FALSE	FALSE
PRL	cytokine	1.862	0.000973	1.862	0.000973	0.458	0.000973	0.458	0.000973	0.458	1.16	FALSE	FALSE
AGT	growth factor	1.873	6.64e-05	1.873	6.64e-05	0.953	6.64e-05	0.457	6.64e-05	0.457	1.289	FALSE	FALSE
HRAS	enzyme	1.519	0.00028	1.519	0.00028	1.042	0.00028	0.374	0.00028	0.374	1.1135	FALSE	FALSE
LEP	growth factor	1.833	6.07e-05	1.833	6.07e-05	0.813	6.07e-05	0.271	6.07e-05	0.271	1.1875	FALSE	FALSE
										0
										0
										0
										0
										0
										0
										0
										0
										0
										0
										0
										0
										0
										0
										0
										0
										0
										0
										0
										0
										0
										0
										0
										0
										0
										0
										0
										0
										0
										0
										0
										0
										0
										0
										0
										0
										0
										0
										0
										0
										0
										0
										0
										0
										0
										0
										0
										0
										0
										0
										0
										0
										0
										0
										0
										0
										0
										0
										0
										0
										0
										0
										0
										0
										0
										0
										0
										0
										0
										0
										0
										0
										0
										0
										0
										0
										0
										0
										0
										0
										0
										0
										0
										0
										0
										0
										0
										0
										0
										0
										0
										0
										0
										0
										0
										0
										0
										0
										0
										0
										0
										0
										0
										0
										0
										0
										0
										0
										0
										0
										0
										0
										0
										0
										0
										0
										0
										0
										0
										0
										0
										0
										0
										0
										0
										0
										0

## Sheet: B. E-Up
		0.5 h		1 h		2 h		4 h
Upstream Regulator	Molecule Type	z-score	P-value	z-score	P-value	z-score	P-value	z-score	P-value	|z-score| at peak	|Avg.| z-score	All z-score ≥|2|	At least 1 z-score ≥|2|
PDGF BB	complex	4.111	3.09e-21	4.526	3.09e-21	4.526	3.09e-21	4.526	3.09e-21	4.526	4.42225	TRUE	TRUE
CREB1	transcription regulator	4.024	1.11e-15	4.362	1.11e-15	4.362	1.11e-15	4.362	1.11e-15	4.362	4.2775	TRUE	TRUE
EGF	growth factor	3.778	1.44e-13	4.209	1.44e-13	4.209	1.44e-13	4.209	1.44e-13	4.209	4.10125	TRUE	TRUE
IL1B	cytokine	3.882	6.71e-13	3.558	6.71e-13	3.558	6.71e-13	3.558	6.71e-13	3.558	3.639	TRUE	TRUE
F2	peptidase	3.066	3.51e-09	3.533	3.51e-09	3.533	3.51e-09	3.533	3.51e-09	3.533	3.41625	TRUE	TRUE
HGF	growth factor	3.51	6.68e-06	3.51	6.68e-06	3.51	6.68e-06	3.51	6.68e-06	3.51	3.51	TRUE	TRUE
hydrogen peroxide	chemical - endogenous mammalian	3.407	2.53e-06	2.918	2.53e-06	3.407	2.53e-06	3.407	2.53e-06	3.407	3.28475	TRUE	TRUE
CD3	complex	-3.377	2.33e-05	-3.377	2.33e-05	-3.377	2.33e-05	-3.377	2.33e-05	3.377	3.377	TRUE	TRUE
Vegf	group	3.347	2.22e-07	3.347	2.22e-07	3.347	2.22e-07	3.347	2.22e-07	3.347	3.347	TRUE	TRUE
poly rI:rC-RNA	biologic drug	3.268	1.38e-06	3.268	1.38e-06	3.268	1.38e-06	3.268	1.38e-06	3.268	3.268	TRUE	TRUE
IL6	cytokine	2.732	3.61e-06	3.123	3.61e-06	3.123	3.61e-06	3.123	3.61e-06	3.123	3.02525	TRUE	TRUE
SMARCA4	transcription regulator	1.974	0.000167	3.113	0.000167	3.113	0.000167	3.113	0.000167	3.113	2.82825	FALSE	TRUE
ERK	group	2.456	1.41e-07	3.097	1.41e-07	3.097	1.41e-07	3.097	1.41e-07	3.097	2.93675	TRUE	TRUE
RAF1	kinase	2.497	5.45e-08	3.085	5.45e-08	3.085	5.45e-08	3.085	5.45e-08	3.085	2.938	TRUE	TRUE
Insulin	group	3.033	5.66e-06	3.033	5.66e-06	3.033	5.66e-06	3.033	5.66e-06	3.033	3.033	TRUE	TRUE
TNF	cytokine	2.764	1.14e-13	2.996	1.14e-13	2.996	1.14e-13	2.996	1.14e-13	2.996	2.938	TRUE	TRUE
TGFB1	growth factor	2.019	4.95e-11	2.875	4.95e-11	2.875	4.95e-11	2.875	4.95e-11	2.875	2.661	TRUE	TRUE
CREM	transcription regulator	2.313	2.84e-13	2.809	2.84e-13	2.809	2.84e-13	2.809	2.84e-13	2.809	2.685	TRUE	TRUE
TNFSF11	cytokine	2.804	0.000125	2.804	0.000125	2.804	0.000125	2.804	0.000125	2.804	2.804	TRUE	TRUE
STAT3	transcription regulator	2.791	0.00102	2.791	0.00102	2.791	0.00102	2.791	0.00102	2.791	2.791	TRUE	TRUE
FGF2	growth factor	2.357	2.73e-09	2.79	2.73e-09	2.79	2.73e-09	2.79	2.73e-09	2.79	2.68175	TRUE	TRUE
NFKBIA	transcription regulator	2.642	2.79e-07	2.642	2.79e-07	2.642	2.79e-07	2.642	2.79e-07	2.642	2.642	TRUE	TRUE
EDN1	cytokine	2.639	2.3e-05	2.639	2.3e-05	2.639	2.3e-05	2.639	2.3e-05	2.639	2.639	TRUE	TRUE
TREM1	transmembrane receptor	2.63	0.000174	2.63	0.000174	2.63	0.000174	2.63	0.000174	2.63	2.63	TRUE	TRUE
MAPK1	kinase	2.63	0.00096	2.63	0.00096	2.63	0.00096	2.63	0.00096	2.63	2.63	TRUE	TRUE
leukotriene D4	chemical - endogenous mammalian	2.6	3.32e-08	2.6	3.32e-08	2.6	3.32e-08	2.6	3.32e-08	2.6	2.6	TRUE	TRUE
Ca2+	chemical - endogenous mammalian	2.588	3.07e-06	2.588	3.07e-06	2.588	3.07e-06	2.588	3.07e-06	2.588	2.588	TRUE	TRUE
MAP2K1/2	group	1.829	1.34e-07	2.588	1.34e-07	2.588	1.34e-07	2.588	1.34e-07	2.588	2.39825	FALSE	TRUE
beta-estradiol	chemical - endogenous mammalian	2.319	1.55e-13	2.582	1.55e-13	2.582	1.55e-13	2.582	1.55e-13	2.582	2.51625	TRUE	TRUE
TCR	complex	2.578	6.73e-05	2.578	6.73e-05	2.578	6.73e-05	2.578	6.73e-05	2.578	2.578	TRUE	TRUE
GH1	growth factor	2.569	3.27e-05	2.569	3.27e-05	2.569	3.27e-05	2.569	3.27e-05	2.569	2.569	TRUE	TRUE
CSF3	cytokine	2.562	6.98e-05	2.562	6.98e-05	2.562	6.98e-05	2.562	6.98e-05	2.562	2.562	TRUE	TRUE
IL3	cytokine	2.555	0.000777	2.555	0.000777	2.555	0.000777	2.555	0.000777	2.555	2.555	TRUE	TRUE
L-dopa	chemical - endogenous mammalian	2.554	0.000169	2.554	0.000169	2.554	0.000169	2.554	0.000169	2.554	2.554	TRUE	TRUE
EGFR	kinase	2.944	3.7e-10	2.522	3.7e-10	2.522	3.7e-10	2.522	3.7e-10	2.522	2.6275	TRUE	TRUE
IGF1	growth factor	2.514	0.00956	2.514	0.00956	2.514	0.00956	2.514	0.00956	2.514	2.514	TRUE	TRUE
NUPR1	transcription regulator	2.496	9.03e-06	2.496	9.03e-06	2.496	9.03e-06	2.496	9.03e-06	2.496	2.496	TRUE	TRUE
SYVN1	transporter	2.449	0.000155	2.449	0.000155	2.449	0.000155	2.449	0.000155	2.449	2.449	TRUE	TRUE
IKBKG	kinase	1.633	9.78e-05	2.449	9.78e-05	2.449	9.78e-05	2.449	9.78e-05	2.449	2.245	FALSE	TRUE
Cg	complex	2.065	1.65e-07	2.441	1.65e-07	2.441	1.65e-07	2.441	1.65e-07	2.441	2.347	TRUE	TRUE
EIF2AK3	kinase	2.433	1.26e-07	2.433	1.26e-07	2.433	1.26e-07	2.433	1.26e-07	2.433	2.433	TRUE	TRUE
MAPK3	kinase	2.433	3.27e-06	2.433	3.27e-06	2.433	3.27e-06	2.433	3.27e-06	2.433	2.433	TRUE	TRUE
STAT4	transcription regulator	2.433	0.00199	2.433	0.00199	2.433	0.00199	2.433	0.00199	2.433	2.433	TRUE	TRUE
MYD88	other	2.429	0.000814	2.429	0.000814	2.429	0.000814	2.429	0.000814	2.429	2.429	TRUE	TRUE
cyclic AMP	chemical - endogenous mammalian	2.425	2.32e-05	2.425	2.32e-05	2.425	2.32e-05	2.425	2.32e-05	2.425	2.425	TRUE	TRUE
CHUK	kinase	1.698	3.05e-05	2.425	3.05e-05	2.425	3.05e-05	2.425	3.05e-05	2.425	2.24325	FALSE	TRUE
P38 MAPK	group	1.617	2.53e-08	2.424	2.53e-08	2.424	2.53e-08	2.424	2.53e-08	2.424	2.22225	FALSE	TRUE
Creb	group	2.415	1.5e-06	2.415	1.5e-06	2.415	1.5e-06	2.415	1.5e-06	2.415	2.415	TRUE	TRUE
F7	peptidase	1.671	2.95e-08	2.414	2.95e-08	2.414	2.95e-08	2.414	2.95e-08	2.414	2.22825	FALSE	TRUE
MAP2K1	kinase	2.412	7.51e-05	2.412	7.51e-05	2.412	7.51e-05	2.412	7.51e-05	2.412	2.412	TRUE	TRUE
PGR	ligand-dependent nuclear receptor	2.408	0.000222	2.408	0.000222	2.408	0.000222	2.408	0.000222	2.408	2.408	TRUE	TRUE
CD40LG	cytokine	2.401	1.64e-05	2.401	1.64e-05	2.401	1.64e-05	2.401	1.64e-05	2.401	2.401	TRUE	TRUE
CD28	transmembrane receptor	-2.4	0.00373	-2.4	0.00373	-2.4	0.00373	-2.4	0.00373	2.4	2.4	TRUE	TRUE
RELA	transcription regulator	2.4	0.00805	2.4	0.00805	2.4	0.00805	2.4	0.00805	2.4	2.4	TRUE	TRUE
Ins1	other	1.722	0.0108	2.384	0.0108	2.384	0.0108	2.384	0.0108	2.384	2.2185	FALSE	TRUE
VEGFA	growth factor	1.783	0.000974	2.382	0.000974	2.382	0.000974	2.382	0.000974	2.382	2.23225	FALSE	TRUE
PRKCD	kinase	1.614	7.58e-09	2.373	7.58e-09	2.373	7.58e-09	2.373	7.58e-09	2.373	2.18325	FALSE	TRUE
AGT	growth factor	1.518	1.07e-05	2.265	1.07e-05	2.265	1.07e-05	2.265	1.07e-05	2.265	2.07825	FALSE	TRUE
DUSP5	phosphatase	-2.236	9.43e-08	-2.236	9.43e-08	-2.236	9.43e-08	-2.236	9.43e-08	2.236	2.236	TRUE	TRUE
formaldehyde	chemical - endogenous mammalian	2.236	5.76e-07	2.236	5.76e-07	2.236	5.76e-07	2.236	5.76e-07	2.236	2.236	TRUE	TRUE
oblimersen	biologic drug	2.236	1.79e-05	2.236	1.79e-05	2.236	1.79e-05	2.236	1.79e-05	2.236	2.236	TRUE	TRUE
IL18	cytokine	2.236	0.000399	2.236	0.000399	2.236	0.000399	2.236	0.000399	2.236	2.236	TRUE	TRUE
IGF1R	transmembrane receptor	1.342	0.0115	2.236	0.0115	2.236	0.0115	2.236	0.0115	2.236	2.0125	FALSE	TRUE
FOXL2	transcription regulator	2.224	4.07e-05	2.224	4.07e-05	2.224	4.07e-05	2.224	4.07e-05	2.224	2.224	TRUE	TRUE
C5	cytokine	1.387	0.000672	2.219	0.000672	2.219	0.000672	2.219	0.000672	2.219	2.011	FALSE	TRUE
STAT6	transcription regulator	2.213	0.007	2.213	0.007	2.213	0.007	2.213	0.007	2.213	2.213	TRUE	TRUE
IL4	cytokine	2.211	6.21e-05	2.211	6.21e-05	2.211	6.21e-05	2.211	6.21e-05	2.211	2.211	TRUE	TRUE
CTNNB1	transcription regulator	1.664	0.00078	2.208	0.00078	2.208	0.00078	2.208	0.00078	2.208	2.072	FALSE	TRUE
NGF	growth factor	2.201	1.33e-07	2.201	1.33e-07	2.201	1.33e-07	2.201	1.33e-07	2.201	2.201	TRUE	TRUE
Mek	group	2.2	2.18e-07	2.2	2.18e-07	2.2	2.18e-07	2.2	2.18e-07	2.2	2.2	TRUE	TRUE
NRG1	growth factor	2.191	7.88e-09	2.191	7.88e-09	2.191	7.88e-09	2.191	7.88e-09	2.191	2.191	TRUE	TRUE
IL1	group	2.191	0.0473	2.191	0.0473	2.191	0.0473	2.191	0.0473	2.191	2.191	TRUE	TRUE
LDL	complex	2.189	1.77e-09	2.189	1.77e-09	2.189	1.77e-09	2.189	1.77e-09	2.189	2.189	TRUE	TRUE
cyclosporin A	biologic drug	-2.806	0.00456	-2.187	0.00456	-2.187	0.00456	-2.187	0.00456	2.187	2.34175	TRUE	TRUE
TLR3	transmembrane receptor	2.183	0.00313	2.183	0.00313	2.183	0.00313	2.183	0.00313	2.183	2.183	TRUE	TRUE
POMC	other	2.181	0.000236	2.181	0.000236	2.181	0.000236	2.181	0.000236	2.181	2.181	TRUE	TRUE
Lh	complex	1.123	0.000109	2.172	0.000109	2.172	0.000109	2.172	0.000109	2.172	1.90975	FALSE	TRUE
Interferon alpha	group	1.363	0.00664	2.158	0.00664	2.158	0.00664	2.158	0.00664	2.158	1.95925	FALSE	TRUE
norepinephrine	chemical - endogenous mammalian	2.157	0.00281	2.157	0.00281	2.157	0.00281	2.157	0.00281	2.157	2.157	TRUE	TRUE
nitric oxide	chemical - endogenous mammalian	2.156	0.00252	2.156	0.00252	2.156	0.00252	2.156	0.00252	2.156	2.156	TRUE	TRUE
BDNF	growth factor	2.153	7.27e-05	2.153	7.27e-05	2.153	7.27e-05	2.153	7.27e-05	2.153	2.153	TRUE	TRUE
Hdac	group	-2.148	2.3e-08	-2.148	2.3e-08	-2.148	2.3e-08	-2.148	2.3e-08	2.148	2.148	TRUE	TRUE
CSF2	cytokine	2.143	0.00137	2.143	0.00137	2.143	0.00137	2.143	0.00137	2.143	2.143	TRUE	TRUE
ERK1/2	group	2.138	7.86e-06	2.138	7.86e-06	2.138	7.86e-06	2.138	7.86e-06	2.138	2.138	TRUE	TRUE
E2F1	transcription regulator	2.106	0.00157	2.106	0.00157	2.106	0.00157	2.106	0.00157	2.106	2.106	TRUE	TRUE
TP53	transcription regulator	2.036	8.15e-09	2.036	8.15e-09	2.036	8.15e-09	2.036	8.15e-09	2.036	2.036	TRUE	TRUE
ELK1	transcription regulator	2	0.000231	2	0.000231	2	0.000231	2	0.000231	2	2	TRUE	TRUE
Mapk	group	2	0.000329	2	0.000329	2	0.000329	2	0.000329	2	2	TRUE	TRUE
TICAM1	other	2	0.00131	2	0.00131	2	0.00131	2	0.00131	2	2	TRUE	TRUE
MKNK1	kinase	2	0.00301	2	0.00301	2	0.00301	2	0.00301	2	2	TRUE	TRUE
progesterone	chemical - endogenous mammalian	1.213	4.51e-05	2	4.51e-05	2	4.51e-05	2	4.51e-05	2	1.80325	FALSE	TRUE
TCF	group	1	0.00206	2	0.00206	2	0.00206	2	0.00206	2	1.75	FALSE	TRUE
FOXO3	transcription regulator	1.992	2.96e-06	1.992	2.96e-06	1.992	2.96e-06	1.992	2.96e-06	1.992	1.992	FALSE	FALSE
tretinoin	chemical - endogenous mammalian	0.633	0.0126	1.989	0.0126	1.989	0.0126	1.989	0.0126	1.989	1.65	FALSE	FALSE
FAS	transmembrane receptor	-1.982	1.22e-05	-1.982	1.22e-05	-1.982	1.22e-05	-1.982	1.22e-05	1.982	1.982	FALSE	FALSE
IL12 (family)	group	1.982	0.00371	1.982	0.00371	1.982	0.00371	1.982	0.00371	1.982	1.982	FALSE	FALSE
Nfat (family)	group	1.067	0.0019	1.982	0.0019	1.982	0.0019	1.982	0.0019	1.982	1.75325	FALSE	FALSE
SRF	transcription regulator	1.98	5.95e-07	1.98	5.95e-07	1.98	5.95e-07	1.98	5.95e-07	1.98	1.98	FALSE	FALSE
PI3K (complex)	complex	1.98	0.00677	1.98	0.00677	1.98	0.00677	1.98	0.00677	1.98	1.98	FALSE	FALSE
SOX2	transcription regulator	-1.98	0.114	-1.98	0.114	-1.98	0.114	-1.98	0.114	1.98	1.98	FALSE	FALSE
HIF1A	transcription regulator	1.977	0.0019	1.977	0.0019	1.977	0.0019	1.977	0.0019	1.977	1.977	FALSE	FALSE
COL18A1	other	-1.974	0.0019	-1.974	0.0019	-1.974	0.0019	-1.974	0.0019	1.974	1.974	FALSE	FALSE
RPS6KA5	kinase	1.972	3.29e-06	1.972	3.29e-06	1.972	3.29e-06	1.972	3.29e-06	1.972	1.972	FALSE	FALSE
GNRH1	other	0.747	0.000356	1.969	0.000356	1.969	0.000356	1.969	0.000356	1.969	1.6635	FALSE	FALSE
LIF	cytokine	1.967	0.0293	1.967	0.0293	1.967	0.0293	1.967	0.0293	1.967	1.967	FALSE	FALSE
SERCA	group	-1.964	1.7e-08	-1.964	1.7e-08	-1.964	1.7e-08	-1.964	1.7e-08	1.964	1.964	FALSE	FALSE
NR5A2	ligand-dependent nuclear receptor	1.964	0.00161	1.964	0.00161	1.964	0.00161	1.964	0.00161	1.964	1.964	FALSE	FALSE
F2R	g-protein coupled receptor	1.96	0.000491	1.96	0.000491	1.96	0.000491	1.96	0.000491	1.96	1.96	FALSE	FALSE
GLI1	transcription regulator	1.954	0.0307	1.954	0.0307	1.954	0.0307	1.954	0.0307	1.954	1.954	FALSE	FALSE
KLF4	transcription regulator	1.172	0.0153	1.953	0.0153	1.953	0.0153	1.953	0.0153	1.953	1.75775	FALSE	FALSE
KLF5	transcription regulator	0.391	0.000289	1.953	0.000289	1.953	0.000289	1.953	0.000289	1.953	1.5625	FALSE	FALSE
IL27	cytokine	1.951	0.00697	1.951	0.00697	1.951	0.00697	1.951	0.00697	1.951	1.951	FALSE	FALSE
Pdgf (complex)	complex	1.945	0.00241	1.945	0.00241	1.945	0.00241	1.945	0.00241	1.945	1.945	FALSE	FALSE
quinolinic acid	chemical - endogenous mammalian	1.941	0.00013	1.941	0.00013	1.941	0.00013	1.941	0.00013	1.941	1.941	FALSE	FALSE
10E,12Z-octadecadienoic acid	chemical - endogenous mammalian	1.941	0.000522	1.941	0.000522	1.941	0.000522	1.941	0.000522	1.941	1.941	FALSE	FALSE
let-7a-5p (and other miRNAs w/seed GAGGUAG)	mature microrna	-1.938	0.012	-1.938	0.012	-1.938	0.012	-1.938	0.012	1.938	1.938	FALSE	FALSE
PTH	other	1.937	3.32e-06	1.937	3.32e-06	1.937	3.32e-06	1.937	3.32e-06	1.937	1.937	FALSE	FALSE
CSF1	cytokine	1.924	0.0182	1.924	0.0182	1.924	0.0182	1.924	0.0182	1.924	1.924	FALSE	FALSE
TLR9	transmembrane receptor	1.922	0.0368	1.922	0.0368	1.922	0.0368	1.922	0.0368	1.922	1.922	FALSE	FALSE
TGM2	enzyme	1.195	0.000389	1.912	0.000389	1.912	0.000389	1.912	0.000389	1.912	1.73275	FALSE	FALSE
APP	other	1.026	0.0125	1.905	0.0125	1.905	0.0125	1.905	0.0125	1.905	1.68525	FALSE	FALSE
ethanol	chemical - endogenous mammalian	1.002	0.000274	1.86	0.000274	1.86	0.000274	1.86	0.000274	1.86	1.6455	FALSE	FALSE
NFkB (complex)	complex	1.854	0.00306	1.854	0.00306	1.854	0.00306	1.854	0.00306	1.854	1.854	FALSE	FALSE
STAT5A	transcription regulator	-1.836	4.15e-05	-1.836	4.15e-05	-1.836	4.15e-05	-1.836	4.15e-05	1.836	1.836	FALSE	FALSE
Calcineurin protein(s)	complex	1.27	6.93e-08	1.832	6.93e-08	1.832	6.93e-08	1.832	6.93e-08	1.832	1.6915	FALSE	FALSE
IL5	cytokine	1.764	6.53e-06	1.764	6.53e-06	1.764	6.53e-06	1.764	6.53e-06	1.764	1.764	FALSE	FALSE
WNT3A	cytokine	1.763	0.00346	2.374	0.00346	2.374	0.00346	1.763	0.00346	1.763	2.0685	FALSE	TRUE
butyric acid	chemical - endogenous mammalian	0.228	0.0045	1.751	0.0045	1.751	0.0045	1.751	0.0045	1.751	1.37025	FALSE	FALSE
SMAD4	transcription regulator	1.741	0.00028	1.741	0.00028	1.741	0.00028	1.741	0.00028	1.741	1.741	FALSE	FALSE
Jnk	group	1.256	2.9e-07	1.735	2.9e-07	1.735	2.9e-07	1.735	2.9e-07	1.735	1.61525	FALSE	FALSE
EGR1	transcription regulator	1.723	1.08e-07	1.723	1.08e-07	1.723	1.08e-07	1.723	1.08e-07	1.723	1.723	FALSE	FALSE
TLR2	transmembrane receptor	1.71	0.0146	1.71	0.0146	1.71	0.0146	1.71	0.0146	1.71	1.71	FALSE	FALSE
IRF8	transcription regulator	1.69	0.00104	1.69	0.00104	1.69	0.00104	1.69	0.00104	1.69	1.69	FALSE	FALSE
Growth hormone	group	1.689	0.000107	1.689	0.000107	1.689	0.000107	1.689	0.000107	1.689	1.689	FALSE	FALSE
PDX1	transcription regulator	1.673	8.07e-05	1.673	8.07e-05	1.673	8.07e-05	1.673	8.07e-05	1.673	1.673	FALSE	FALSE
TCF7L2	transcription regulator	0.956	0.0029	1.673	0.0029	1.673	0.0029	1.673	0.0029	1.673	1.49375	FALSE	FALSE
STAT5a/b	group	1.664	1.64e-05	1.664	1.64e-05	1.664	1.64e-05	1.664	1.64e-05	1.664	1.664	FALSE	FALSE
STK11	kinase	1.633	0.000566	1.633	0.000566	1.633	0.000566	1.633	0.000566	1.633	1.633	FALSE	FALSE
prostaglandin E2	chemical - endogenous mammalian	1.612	2.25e-09	1.612	2.25e-09	1.612	2.25e-09	1.612	2.25e-09	1.612	1.612	FALSE	FALSE
SMAD3	transcription regulator	1.593	0.0102	1.593	0.0102	1.593	0.0102	1.593	0.0102	1.593	1.593	FALSE	FALSE
JUN	transcription regulator	1.587	8.5e-06	1.587	8.5e-06	1.587	8.5e-06	1.587	8.5e-06	1.587	1.587	FALSE	FALSE
PTEN	phosphatase	0.968	2.13e-06	1.58	2.13e-06	1.58	2.13e-06	1.58	2.13e-06	1.58	1.427	FALSE	FALSE
Pkc(s)	group	1.548	4.27e-08	1.548	4.27e-08	1.548	4.27e-08	1.548	4.27e-08	1.548	1.548	FALSE	FALSE
IL17A	cytokine	1.541	0.00797	1.541	0.00797	1.541	0.00797	1.541	0.00797	1.541	1.541	FALSE	FALSE
FOXO1	transcription regulator	2.071	3.73e-05	1.53	3.73e-05	1.53	3.73e-05	1.53	3.73e-05	1.53	1.66525	FALSE	TRUE
FSH	complex	0.7	1.36e-10	1.525	1.36e-10	1.525	1.36e-10	1.525	1.36e-10	1.525	1.31875	FALSE	FALSE
STAT1	transcription regulator	1.521	0.0313	1.521	0.0313	1.521	0.0313	1.521	0.0313	1.521	1.521	FALSE	FALSE
dihydrotestosterone	chemical - endogenous mammalian	1.516	0.0381	1.516	0.0381	1.516	0.0381	1.516	0.0381	1.516	1.516	FALSE	FALSE
AKT1	kinase	1.51	0.00307	1.51	0.00307	1.51	0.00307	1.51	0.00307	1.51	1.51	FALSE	FALSE
FOS	transcription regulator	-0.863	8.12e-05	-1.51	8.12e-05	-1.51	8.12e-05	-1.51	8.12e-05	1.51	1.34825	FALSE	FALSE
MAPK8	kinase	1.477	0.000362	1.477	0.000362	1.477	0.000362	1.477	0.000362	1.477	1.477	FALSE	FALSE
MAPK14	kinase	1.467	9.4e-06	1.467	9.4e-06	1.467	9.4e-06	1.467	9.4e-06	1.467	1.467	FALSE	FALSE
Pka	complex	1.432	1.37e-06	1.432	1.37e-06	1.432	1.37e-06	1.432	1.37e-06	1.432	1.432	FALSE	FALSE
MAX	transcription regulator	-1.432	1.26e-05	-1.432	1.26e-05	-1.432	1.26e-05	-1.432	1.26e-05	1.432	1.432	FALSE	FALSE
IFNG	cytokine	1.802	0.000475	1.429	0.000475	1.429	0.000475	1.429	0.000475	1.429	1.52225	FALSE	FALSE
IKBKB	kinase	0.707	2.18e-05	1.414	2.18e-05	1.414	2.18e-05	1.414	2.18e-05	1.414	1.23725	FALSE	FALSE
IL2	cytokine	1.405	0.000111	1.405	0.000111	1.405	0.000111	1.405	0.000111	1.405	1.405	FALSE	FALSE
PPARG	ligand-dependent nuclear receptor	1.4	0.0182	1.4	0.0182	1.4	0.0182	1.4	0.0182	1.4	1.4	FALSE	FALSE
let-7	microrna	-1.396	2.33e-05	-1.396	2.33e-05	-1.396	2.33e-05	-1.396	2.33e-05	1.396	1.396	FALSE	FALSE
MYC	transcription regulator	1.345	3.14e-06	1.345	3.14e-06	1.345	3.14e-06	1.345	3.14e-06	1.345	1.345	FALSE	FALSE
aplidine	biologic drug	1.342	3.6e-10	1.342	3.6e-10	1.342	3.6e-10	1.342	3.6e-10	1.342	1.342	FALSE	FALSE
Immunoglobulin	complex	-1.342	0.000516	-1.342	0.000516	-1.342	0.000516	-1.342	0.000516	1.342	1.342	FALSE	FALSE
HMGA1	transcription regulator	1.342	0.00169	1.342	0.00169	1.342	0.00169	1.342	0.00169	1.342	1.342	FALSE	FALSE
IgG	complex	-1.331	4.37e-09	-1.331	4.37e-09	-1.331	4.37e-09	-1.331	4.37e-09	1.331	1.331	FALSE	FALSE
TLR4	transmembrane receptor	1.254	1.01e-06	1.254	1.01e-06	1.254	1.01e-06	1.254	1.01e-06	1.254	1.254	FALSE	FALSE
ID3	transcription regulator	-0.342	8.52e-09	-1.254	8.52e-09	-1.254	8.52e-09	-1.254	8.52e-09	1.254	1.026	FALSE	FALSE
SRC	kinase	1.229	0.000622	1.229	0.000622	1.229	0.000622	1.229	0.000622	1.229	1.229	FALSE	FALSE
INHBA	growth factor	1.154	0.0227	1.154	0.0227	1.154	0.0227	1.154	0.0227	1.154	1.154	FALSE	FALSE
EIF2AK2	kinase	1.114	0.00175	1.114	0.00175	1.114	0.00175	1.114	0.00175	1.114	1.114	FALSE	FALSE
PRDM1	transcription regulator	-1.108	0.00191	-1.108	0.00191	-1.108	0.00191	-1.108	0.00191	1.108	1.108	FALSE	FALSE
RAC1	enzyme	1.103	0.000394	1.103	0.000394	1.103	0.000394	1.103	0.000394	1.103	1.103	FALSE	FALSE
NFKB1	transcription regulator	1.091	0.000106	1.091	0.000106	1.091	0.000106	1.091	0.000106	1.091	1.091	FALSE	FALSE
FOSL1	transcription regulator	-1.067	0.000821	-1.067	0.000821	-1.067	0.000821	-1.067	0.000821	1.067	1.067	FALSE	FALSE
testosterone	chemical - endogenous mammalian	1.054	0.0137	1.054	0.0137	1.054	0.0137	1.054	0.0137	1.054	1.054	FALSE	FALSE
VIP	other	-1.02	0.00346	-1.02	0.00346	-1.02	0.00346	-1.02	0.00346	1.02	1.02	FALSE	FALSE
TAL1	transcription regulator	-1	0.00085	-1	0.00085	-1	0.00085	-1	0.00085	1	1	FALSE	FALSE
HOXA10	transcription regulator	-1	0.0215	-1	0.0215	-1	0.0215	-1	0.0215	1	1	FALSE	FALSE
ERBB2	kinase	1.466	0.00137	0.938	0.00137	0.938	0.00137	0.938	0.00137	0.938	1.07	FALSE	FALSE
Tgf beta	group	1.539	0.00249	0.894	0.00249	0.894	0.00249	0.894	0.00249	0.894	1.05525	FALSE	FALSE
										0
										0
										0
										0
										0
										0
										0
										0
										0
										0
										0
										0
										0
										0
										0
										0
										0
										0
										0
										0
										0
										0
										0
										0
										0
										0
										0
										0
										0
										0
										0
										0
										0
										0
										0
										0
										0
										0
										0
										0
										0
										0
										0
										0
										0
										0
										0
										0
										0
										0
										0
										0
										0
										0
										0
										0

## Sheet: C. DE-Up
		0.5 h		1 h		2 h		4 h
Upstream Regulator	Molecule Type	z-score	P-value	z-score	P-value	z-score	P-value	z-score	P-value	|z-score| at peak	|Avg.| z-score	All z-score ≥|2|	At least 1 z-score ≥|2|
TNF	cytokine			2.179	4.64e-07	5.079	7.63e-13	5.665	1.22e-15	5.665	4.30767	FALSE	TRUE
IFNG	cytokine			2.152	0.000694	3.944	5.85e-10	5.027	1.95e-11	5.027	3.70767	FALSE	TRUE
IL1B	cytokine			1.837	4e-07	4.675	2.08e-13	4.928	2.64e-18	4.928	3.81333	FALSE	TRUE
TGFB1	growth factor			2.663	4.97e-06	4.98	1.05e-13	4.903	5.15e-19	4.903	4.182	FALSE	TRUE
NFkB (complex)	complex			2.572	5.95e-07	4.251	7.5e-12	4.764	1.38e-13	4.764	3.86233	FALSE	TRUE
TNFSF11	cytokine				6.96e-05	3.7	1.04e-10	4.589	2.56e-14	4.589	2.763	FALSE	TRUE
NUPR1	transcription regulator			2.449	4.03e-06	3.9	7.66e-10	4.379	2.85e-08	4.379	3.576	FALSE	TRUE
Cg	complex			1.987	0.000252	3.67	1.02e-08	4.271	7.51e-14	4.271	3.30933	FALSE	TRUE
IL1A	cytokine				0.0171	3.368	2.46e-08	4.229	1.53e-11	4.229	2.53233	FALSE	TRUE
IL6	cytokine				0.0244	3.475	5.27e-05	4.221	7.17e-07	4.221	2.56533	FALSE	TRUE
F2	peptidase			2.168	2.59e-06	3.527	1.2e-08	4.041	8.06e-09	4.041	3.24533	FALSE	TRUE
SMARCA4	transcription regulator				10	3.268	0.000111	3.939	1.66e-05	3.939	2.40233	FALSE	TRUE
AGT	growth factor			1.861	0.000571	3.153	1.05e-06	3.933	9.73e-09	3.933	2.98233	FALSE	TRUE
IL2	cytokine			1.944	0.0014	3.363	3.73e-09	3.894	1.94e-09	3.894	3.067	FALSE	TRUE
poly rI:rC-RNA	biologic drug				0	3.225	2.26e-05	3.87	1.09e-05	3.87	2.365	FALSE	TRUE
P38 MAPK	group			2.189	1.32e-05	3.348	1.66e-10	3.859	2.06e-10	3.859	3.132	FALSE	TRUE
IL5	cytokine				0.00199	3.077	2.37e-06	3.778	2.09e-07	3.778	2.285	FALSE	TRUE
FGF2	growth factor				0.00383	3.369	3.61e-06	3.773	4.35e-06	3.773	2.38067	FALSE	TRUE
miR-155-5p (miRNAs w/seed UAAUGCU)	mature microrna				0	-2.734	8.9e-06	-3.765	4.84e-10	3.765	2.16633	FALSE	TRUE
OSM	cytokine			1.941	0.00118	3.355	0.000188	3.691	5.4e-05	3.691	2.99567	FALSE	TRUE
EGF	growth factor			1.905	0.000918	3.08	1.54e-07	3.687	5.63e-12	3.687	2.89067	FALSE	TRUE
PDGF BB	complex			2.199	1.73e-10	3.373	2.89e-10	3.655	4.52e-13	3.655	3.07567	FALSE	TRUE
IKBKB	kinase				0.0225	2.746	4.84e-05	3.618	3.69e-07	3.618	2.12133	FALSE	TRUE
TREM1	transmembrane receptor				0.0138	3.207	4.61e-11	3.57	1.97e-13	3.57	2.259	FALSE	TRUE
EGR1	transcription regulator				0.0114	2.608	2.31e-05	3.529	3.01e-09	3.529	2.04567	FALSE	TRUE
IL1	group			2.2	9.68e-06	2.794	1.92e-06	3.522	7.84e-08	3.522	2.83867	FALSE	TRUE
ERK1/2	group				0.00209	2.939	1.85e-05	3.516	1.42e-06	3.516	2.15167	FALSE	TRUE
hydrogen peroxide	chemical - endogenous mammalian				0	2.921	0.000729	3.501	2.21e-05	3.501	2.14067	FALSE	TRUE
HGF	growth factor			1.387	6.23e-05	2.931	4.06e-06	3.485	7.15e-10	3.485	2.601	FALSE	TRUE
miR-1-3p (and other miRNAs w/seed GGAAUGU)	mature microrna				0	-2.434	0.00172	-3.43	3.04e-06	3.43	1.95467	FALSE	TRUE
TLR9	transmembrane receptor				0.0157	3.132	1.31e-06	3.42	7.57e-06	3.42	2.184	FALSE	TRUE
RELA	transcription regulator			1.956	0.000361	2.77	4.72e-05	3.384	5.19e-05	3.384	2.70333	FALSE	TRUE
TLR3	transmembrane receptor				0.0201	3.124	5.5e-07	3.374	1.01e-06	3.374	2.166	FALSE	TRUE
HIF1A	transcription regulator			1.539	1.85e-05	2.533	1.29e-06	3.31	1.2e-07	3.31	2.46067	FALSE	TRUE
EDN1	cytokine				0.0138	2.779	7.06e-07	3.301	1.19e-08	3.301	2.02667	FALSE	TRUE
PGR	ligand-dependent nuclear receptor				0.0253	2.815	2.45e-07	3.286	1.48e-07	3.286	2.03367	FALSE	TRUE
SP1	transcription regulator				0	2.432	5.64e-05	3.237	2.48e-08	3.237	1.88967	FALSE	TRUE
IL3	cytokine				0.00172	2.732	2.65e-07	3.229	7.16e-08	3.229	1.987	FALSE	TRUE
Vegf	group			2.236	6.41e-05	2.35	8.26e-07	3.205	1.9e-08	3.205	2.597	FALSE	TRUE
ERK	group				0.00118	3.44	4.5e-09	3.2	1.66e-08	3.2	2.21333	FALSE	TRUE
MYD88	other				0.0223	2.592	0.00146	3.198	0.000216	3.198	1.93	FALSE	TRUE
STAT4	transcription regulator				0.0169	2.621	0.000622	3.127	0.000277	3.127	1.916	FALSE	TRUE
cyclic AMP	chemical - endogenous mammalian				0.00158	2.952	7.82e-06	3.112	0.000239	3.112	2.02133	FALSE	TRUE
RAF1	kinase				0.000899	2.764	1.53e-07	3.083	5.53e-10	3.083	1.949	FALSE	TRUE
NFKB1	transcription regulator				0.00136	2.408	0.00116	3.062	3.33e-05	3.062	1.82333	FALSE	TRUE
L-dopa	chemical - endogenous mammalian				0	2.137	0.00454	2.998	0.00035	2.998	1.71167	FALSE	TRUE
norepinephrine	chemical - endogenous mammalian			2	1.27e-05	2.433	0.000703	2.985	3.42e-06	2.985	2.47267	FALSE	TRUE
CD38	enzyme				0.00872	2.621	7.4e-05	2.964	9.12e-05	2.964	1.86167	FALSE	TRUE
IKBKG	kinase				0	2.425	0.00017	2.96	1.6e-05	2.96	1.795	FALSE	TRUE
Jnk	group				0.000738	2.944	7.7e-08	2.953	2.27e-05	2.953	1.96567	FALSE	TRUE
beta-estradiol	chemical - endogenous mammalian			0.618	8.38e-05	1.853	1.89e-15	2.953	9.39e-13	2.953	1.808	FALSE	TRUE
EPAS1	transcription regulator				0.0136	2.599	5.88e-06	2.95	5.65e-07	2.95	1.84967	FALSE	TRUE
TGFB3	growth factor				0.000104	2.415	5.51e-05	2.948	3.02e-06	2.948	1.78767	FALSE	TRUE
IGF1	growth factor			2.205	2.34e-05	2.656	3.64e-07	2.945	1.04e-08	2.945	2.602	FALSE	TRUE
FN1	enzyme			1	3e-05	1.732	6.44e-11	2.93	3.16e-13	2.93	1.88733	FALSE	TRUE
Ap1	complex				0	2.219	5.08e-05	2.923	1.24e-06	2.923	1.714	FALSE	TRUE
Ca2+	chemical - endogenous mammalian				7.62e-05	2.915	1.03e-06	2.886	2.16e-06	2.886	1.93367	FALSE	TRUE
PAF1	other				1.15e-05	2.236	1.65e-05	2.828	8.95e-08	2.828	1.688	FALSE	TRUE
CSF2	cytokine				0	2.71	1.44e-06	2.8	7.51e-08	2.8	1.83667	FALSE	TRUE
Akt	group			1.858	5.39e-05	2.002	2.49e-05	2.799	7.5e-07	2.799	2.21967	FALSE	TRUE
IL4	cytokine			1.481	0.000565	2.962	2.69e-10	2.786	9.13e-14	2.786	2.40967	FALSE	TRUE
STAT3	transcription regulator				0.011	2.355	7.93e-09	2.784	8.8e-11	2.784	1.713	FALSE	TRUE
TLR4	transmembrane receptor				0	2.198	0.000458	2.774	0.000228	2.774	1.65733	FALSE	TRUE
TICAM1	other				0.00679	1.982	0.0124	2.772	3.32e-05	2.772	1.58467	FALSE	TRUE
Tnf (family)	group				0.00728	2.6	4.07e-05	2.771	0.000263	2.771	1.79033	FALSE	TRUE
EPO	cytokine				0.00211	2.205	0.00278	2.77	0.00204	2.77	1.65833	FALSE	TRUE
PI3K (complex)	complex				0.00011	2.396	0.000556	2.76	0.000132	2.76	1.71867	FALSE	TRUE
LDL	complex				0.00124	2.922	3.71e-06	2.756	4.66e-06	2.756	1.89267	FALSE	TRUE
CHUK	kinase				0.0148	2.158	8.43e-06	2.738	9.38e-07	2.738	1.632	FALSE	TRUE
PRKCD	kinase				0.000516	2.556	0.000157	2.729	0.00109	2.729	1.76167	FALSE	TRUE
MAP2K1	kinase				0.0106	2.893	1.48e-09	2.712	1.6e-08	2.712	1.86833	FALSE	TRUE
ECSIT	transcription regulator				0	2	2.69e-05	2.646	1.93e-08	2.646	1.54867	FALSE	TRUE
NFATC2	transcription regulator				0.00778	2	0.00278	2.646	0.000333	2.646	1.54867	FALSE	TRUE
hyaluronic acid	chemical - endogenous mammalian				0.00451	1.948	0.00602	2.608	6.08e-06	2.608	1.51867	FALSE	TRUE
5-hydroxytryptamine	chemical - endogenous mammalian				0	2.214	8.75e-05	2.602	1.55e-05	2.602	1.60533	FALSE	TRUE
leukotriene D4	chemical - endogenous mammalian				0.0489	2.219	2.91e-05	2.596	3.34e-06	2.596	1.605	FALSE	TRUE
CCND1	transcription regulator				0	1.964	0.00815	2.596	0.0012	2.596	1.52	FALSE	TRUE
Mek	group			1.992	2.46e-05	1.992	0.0087	2.593	0.000448	2.593	2.19233	FALSE	TRUE
KITLG	growth factor				0.0178	1.949	0.00376	2.592	0.000343	2.592	1.51367	FALSE	TRUE
NOD2	other				0	2.213	0.0001	2.584	1.69e-06	2.584	1.599	FALSE	TRUE
SMAD4	transcription regulator				0.0159	2.169	0.00281	2.575	0.00368	2.575	1.58133	FALSE	TRUE
LEP	growth factor				0.00657	1.408	0.00205	2.561	0.00471	2.561	1.323	FALSE	TRUE
ATP	chemical - endogenous mammalian				0	1.92	0.00416	2.545	0.000169	2.545	1.48833	FALSE	TRUE
TNFRSF1A	transmembrane receptor				0.000198	2.207	0.00147	2.543	0.000725	2.543	1.58333	FALSE	TRUE
CREB1	transcription regulator			2.449	6.18e-06	3.317	0.00088	2.524	4.46e-07	2.524	2.76333	FALSE	TRUE
ERBB2	kinase				0.0278	3.225	9.38e-05	2.5	1.51e-07	2.5	1.90833	FALSE	TRUE
AHR	ligand-dependent nuclear receptor				0.0353	1.673	0.00575	2.499	0.00526	2.499	1.39067	FALSE	TRUE
CD40	transmembrane receptor				0.0152	2.62	0.000446	2.493	0.000177	2.493	1.70433	FALSE	TRUE
CD40LG	cytokine				0.000344	2.02	3.03e-08	2.465	2.47e-08	2.465	1.495	FALSE	TRUE
NEDD9	other				0.000541	2	0.000107	2.449	4.72e-06	2.449	1.483	FALSE	TRUE
SYVN1	transporter				0	2	0.0121	2.449	0.00522	2.449	1.483	FALSE	TRUE
GFI1	transcription regulator				0		0.0242	-2.449	0.000123	2.449	0.816333	FALSE	TRUE
F3	transmembrane receptor				0	1.992	0.00096	2.442	0.000129	2.442	1.478	FALSE	TRUE
ATF4	transcription regulator				0	2.401	6.36e-06	2.425	0.000381	2.425	1.60867	FALSE	TRUE
IL12B	cytokine				0.00117	2.213	3.18e-05	2.425	4.66e-05	2.425	1.546	FALSE	TRUE
TAF4	transcription regulator				0		0.021	-2.425	8.71e-05	2.425	0.808333	FALSE	TRUE
WNT1	cytokine				0.00577		0	2.423	0.0036	2.423	0.807667	FALSE	TRUE
TLR7	transmembrane receptor				0	2	3.72e-05	2.416	3.93e-05	2.416	1.472	FALSE	TRUE
Alpha catenin	group				0	-2.2	0.0011	-2.412	0.00271	2.412	1.53733	FALSE	TRUE
TLR2	transmembrane receptor				0		0	2.412	0.0109	2.412	0.804	FALSE	TRUE
Immunoglobulin	complex				0	2.193	0.0196	2.409	0.00674	2.409	1.534	FALSE	TRUE
SRF	transcription regulator				0.000197	2.19	0.000318	2.407	0.00548	2.407	1.53233	FALSE	TRUE
XBP1	transcription regulator				0		0	2.407	0.0325	2.407	0.802333	FALSE	TRUE
Pdgf (complex)	complex				0.00333	2.187	3.69e-05	2.403	0.000123	2.403	1.53	FALSE	TRUE
NRG1	growth factor				0		0.0152	2.397	6.16e-05	2.397	0.799	FALSE	TRUE
ESRRA	ligand-dependent nuclear receptor				0		0	2.392	0.0168	2.392	0.797333	FALSE	TRUE
HMGB1	transcription regulator				0.0154	1.961	0.00161	2.375	0.000278	2.375	1.44533	FALSE	TRUE
NFE2L2	transcription regulator				0.00534		0	2.375	0.0189	2.375	0.791667	FALSE	TRUE
TP63	transcription regulator				0.00407	1.509	0.000133	2.339	2.71e-07	2.339	1.28267	FALSE	TRUE
PDX1	transcription regulator				0	2.121	1.96e-05	2.335	1.03e-06	2.335	1.48533	FALSE	TRUE
HRAS	enzyme				0.00153	2.601	0.000352	2.318	2.43e-07	2.318	1.63967	FALSE	TRUE
IL17A	cytokine				0	2.184	8.43e-06	2.298	5.65e-06	2.298	1.494	FALSE	TRUE
RARA	ligand-dependent nuclear receptor				0	-2	0.146	-2.236	0.0109	2.236	1.412	FALSE	TRUE
SAMSN1	other				0		0.0216	2.236	0.00423	2.236	0.745333	FALSE	TRUE
IL22	cytokine				0		0.0216	2.236	0.00423	2.236	0.745333	FALSE	TRUE
TP53	transcription regulator			2.437	0.00114	2.165	8.21e-08	2.229	1.26e-10	2.229	2.277	FALSE	TRUE
BMP6	growth factor				0.00306	2.219	0.000323	2.219	0.00423	2.219	1.47933	FALSE	TRUE
MAP3K8	kinase				0	2	5.3e-05	2.219	0.000348	2.219	1.40633	FALSE	TRUE
Nfat (family)	group				0.00293	2	0.00274	2.219	0.000606	2.219	1.40633	FALSE	TRUE
STAT5B	transcription regulator				0.00971	1.982	0.00454	2.219	0.00325	2.219	1.40033	FALSE	TRUE
SFTPA1	transporter				0		0.0125	-2.219	0.00172	2.219	0.739667	FALSE	TRUE
sphingosine-1-phosphate	chemical - endogenous mammalian				0		0	2.219	0.003	2.219	0.739667	FALSE	TRUE
TSH	complex				0.00135	1.987	4.46e-05	2.216	6.91e-05	2.216	1.401	FALSE	TRUE
EIF2AK2	kinase				6.45e-05	1.982	0.00252	2.213	0.00349	2.213	1.39833	FALSE	TRUE
Pkc(s)	group				0.0151	1.494	0.00244	2.213	0.000766	2.213	1.23567	FALSE	TRUE
FOXL2	transcription regulator				0	1.076	6.57e-05	2.213	0.000958	2.213	1.09633	FALSE	TRUE
TAC1	other				0		0.017	2.213	0.00284	2.213	0.737667	FALSE	TRUE
Tlr	group				0	1.973	0.00087	2.211	0.00209	2.211	1.39467	FALSE	TRUE
FOS	transcription regulator				0	2.137	5.13e-05	2.208	6.38e-05	2.208	1.44833	FALSE	TRUE
E2F1	transcription regulator				0	1.974	0.0104	2.208	0.0425	2.208	1.394	FALSE	TRUE
BCL6	transcription regulator				0.000311		0.00286	-2.2	0.000348	2.2	0.733333	FALSE	TRUE
EIF4E	translation regulator				0		0.0124	2.2	0.00541	2.2	0.733333	FALSE	TRUE
ETS1	transcription regulator				0.0158		0	2.2	0.0388	2.2	0.733333	FALSE	TRUE
ZFP36	transcription regulator				0		4.92e-06	-2.19	1.08e-06	2.19	0.73	FALSE	TRUE
TBK1	kinase				0		0	2.19	0.0027	2.19	0.73	FALSE	TRUE
CD14	transmembrane receptor				0.0498		0.000486	2.189	3.78e-06	2.189	0.729667	FALSE	TRUE
Lh	complex				0	1.548	0.00119	2.188	1.29e-06	2.188	1.24533	FALSE	TRUE
COL18A1	other				0	-2.219	0.000291	-2.178	9.54e-07	2.178	1.46567	FALSE	TRUE
platelet activating factor	chemical - endogenous mammalian				0.00101	2.35	1.09e-06	2.169	2.27e-06	2.169	1.50633	FALSE	TRUE
CCL5	cytokine				0		0.0116	2.169	2.05e-05	2.169	0.723	FALSE	TRUE
IL18	cytokine				0		0	2.167	0.0119	2.167	0.722333	FALSE	TRUE
C5	cytokine				0.00508	1.476	0.00106	2.164	7.29e-05	2.164	1.21333	FALSE	TRUE
CD3	complex				0	-0.471	8.58e-07	-2.163	5.91e-05	2.163	0.878	FALSE	TRUE
EGFR	kinase			0.914	0.000147	1.942	7.93e-07	2.159	3.59e-09	2.159	1.67167	FALSE	TRUE
S100A9	other				0.0096	2.433	0.000726	2.158	0.000689	2.158	1.53033	FALSE	TRUE
AKT1	kinase				0.00128	1.98	0.0209	2.157	0.00213	2.157	1.379	FALSE	TRUE
SRC	kinase				0.00492	1.432	0.000113	2.157	8.72e-06	2.157	1.19633	FALSE	TRUE
ESR2	ligand-dependent nuclear receptor				0.00641		4.4e-06	2.155	1.13e-05	2.155	0.718333	FALSE	TRUE
PTGS2	enzyme				0		0	2.153	0.0119	2.153	0.717667	FALSE	TRUE
LIF	cytokine				0.0136	1.952	0.00945	2.15	2.07e-05	2.15	1.36733	FALSE	TRUE
DUSP1	phosphatase				0	-2.121	2.96e-07	-2.144	2.4e-08	2.144	1.42167	FALSE	TRUE
TCR	complex				0.0294	2.391	2.55e-05	2.138	4.41e-07	2.138	1.50967	FALSE	TRUE
TCF7L2	transcription regulator				0		0	2.135	0.0343	2.135	0.711667	FALSE	TRUE
IL21	cytokine				0.0105	1.408	0.00541	2.132	0.000939	2.132	1.18	FALSE	TRUE
CSF1	cytokine				0.0103	2.41	0.000127	2.124	5.13e-06	2.124	1.51133	FALSE	TRUE
Tgf beta	group			2.139	1.62e-06	2.387	2.1e-05	2.122	3.36e-06	2.122	2.216	FALSE	TRUE
CST5	other				0	-1.633	0.00966	-2.121	0.0162	2.121	1.25133	FALSE	TRUE
TNFSF12	cytokine				0		0.0216	2.111	0.00423	2.111	0.703667	FALSE	TRUE
TGFA	growth factor				0.00243		0.0159	2.082	4.43e-05	2.082	0.694	FALSE	TRUE
IL7	cytokine				0.000243	2.047	3.09e-05	2.047	0.00108	2.047	1.36467	FALSE	TRUE
VEGFA	growth factor				0.00167	1.359	1.64e-07	2.02	1.43e-08	2.02	1.12633	FALSE	TRUE
IL12 (complex)	complex				0	1.432	0.00206	2.007	0.00251	2.007	1.14633	FALSE	TRUE
JAK2	kinase				0.00551	1.941	0.00127	2	0.0032	2	1.31367	FALSE	TRUE
RARB	ligand-dependent nuclear receptor				0		0	2	7.55e-05	2	0.666667	FALSE	TRUE
SELPLG	other				0.0296		0.0195	2	0.000561	2	0.666667	FALSE	TRUE
H2AFB3 (includes others)	other				0.0454		0.0436	2	0.00291	2	0.666667	FALSE	TRUE
MAPK3	kinase				0		0	2	0.00856	2	0.666667	FALSE	TRUE
SPIB	transcription regulator				0		0.0175	2	0.0167	2	0.666667	FALSE	TRUE
EHF	transcription regulator				0		0	2	0.0195	2	0.666667	FALSE	TRUE
KAT5	transcription regulator				0.00405		0	2	0.0344	2	0.666667	FALSE	TRUE
miR-30c-5p (and other miRNAs w/seed GUAAACA)	mature microrna				0		0	-2	0.0386	2	0.666667	FALSE	TRUE
Ins1	other			1.355	0.000163	1.546	0.00107	1.99	0.00388	1.99	1.63033	FALSE	FALSE
LGALS1	other				0.000899	1.982	0.00029	1.982	0.00251	1.982	1.32133	FALSE	FALSE
IRF7	transcription regulator				0	1.982	0.00432	1.982	0.0422	1.982	1.32133	FALSE	FALSE
NGF	growth factor				0	1.948	0.0319	1.98	0.00571	1.98	1.30933	FALSE	FALSE
IL27	cytokine				0	1.729	0.00986	1.97	0.0171	1.97	1.233	FALSE	FALSE
STAT5A	transcription regulator				0.00195	1.969	0.00238	1.969	0.00556	1.969	1.31267	FALSE	FALSE
L-glutamic acid	chemical - endogenous mammalian				0.00375	1.966	0.00431	1.966	0.0304	1.966	1.31067	FALSE	FALSE
RASSF5	other				0.0252	1.941	3.12e-05	1.941	0.000294	1.941	1.294	FALSE	FALSE
EGR2	transcription regulator				0.000323	1.937	5.77e-05	1.937	0.00191	1.937	1.29133	FALSE	FALSE
STAT5a/b	group				0.00306	1.91	0.000323	1.91	0.00423	1.91	1.27333	FALSE	FALSE
nitric oxide	chemical - endogenous mammalian				0	1.938	0.0203	1.909	0.000562	1.909	1.28233	FALSE	FALSE
tretinoin	chemical - endogenous mammalian			1.049	0.00148	1.467	1.64e-08	1.901	6.32e-10	1.901	1.47233	FALSE	FALSE
PLG	peptidase				0	1.887	0.00139	1.887	0.0109	1.887	1.258	FALSE	FALSE
palmitic acid	chemical - endogenous mammalian				0.000499	2.423	0.000987	1.875	3.85e-05	1.875	1.43267	FALSE	TRUE
CEBPA	transcription regulator				0.000479	1.835	9.2e-05	1.86	2.08e-06	1.86	1.23167	FALSE	FALSE
NOTCH1	transcription regulator				0.00111	1.726	0.0172	1.837	0.0015	1.837	1.18767	FALSE	FALSE
NR3C1	ligand-dependent nuclear receptor			-1	0.000259	-2.369	6.52e-08	-1.813	2.37e-10	1.813	1.72733	FALSE	TRUE
Interferon alpha	group				0.0445	2.405	0.0112	1.796	0.00448	1.796	1.40033	FALSE	TRUE
IL15	cytokine				0.00426	1.477	0.000698	1.78	0.00405	1.78	1.08567	FALSE	FALSE
PPARG	ligand-dependent nuclear receptor				0.00768	2.162	0.00299	1.77	9.22e-05	1.77	1.31067	FALSE	TRUE
STAT1	transcription regulator				0.00233	1.792	0.000744	1.747	0.00262	1.747	1.17967	FALSE	FALSE
TGFB2	growth factor				0.000107	1.974	0.00463	1.695	3.27e-06	1.695	1.223	FALSE	FALSE
mir-155	microrna				7.87e-05	-2.154	0.000357	-1.684	1.39e-06	1.684	1.27933	FALSE	TRUE
ANGPT2	growth factor				0.0127	2	0.0358	1.633	0.00177	1.633	1.211	FALSE	TRUE
S100A8	other				0.0109	2.138	1.96e-05	1.616	6.77e-06	1.616	1.25133	FALSE	TRUE
IL13	cytokine				0.0456	2.149	0.00338	1.603	0.000148	1.603	1.25067	FALSE	TRUE
INS	other				0	1.528	0.00218	1.481	0.0234	1.481	1.003	FALSE	FALSE
IRF4	transcription regulator				0	-2	0.000379	-1.342	0.00157	1.342	1.114	FALSE	TRUE
testosterone	chemical - endogenous mammalian				0	1.941	0.00604	1.245	0.0056	1.245	1.062	FALSE	FALSE
KRAS	enzyme			0.686	0.000301	1.998	9.05e-07	0.631	1.68e-06	0.631	1.105	FALSE	FALSE
ARNT2	transcription regulator				0	2.236	0.0113		0	0	0.745333	FALSE	TRUE
										0
										0
										0
										0
										0
										0
										0
										0
										0
										0
										0
										0
										0
										0
										0
										0
										0
										0
										0
										0
										0
										0
										0
										0
										0
										0
										0
										0
										0
										0
										0
										0
										0

## Sheet: D. L-Up
		0.5 h		1 h		2 h		4 h
Upstream Regulator	Molecule Type	z-score	P-value	z-score	P-value	z-score	P-value	z-score	P-value	|z-score| at peak	|Avg.| z-score	All z-score ≥|2|	At least 1 z-score ≥|2|
TNF	cytokine	0.947	4.79e-06	2.092	4.79e-06	4.211	4.79e-06	4.79	4.79e-06	4.79	3.01	FALSE	TRUE
poly rI:rC-RNA	biologic drug	1.147	1.28e-05	1.862	1.28e-05	3.341	1.28e-05	3.873	1.28e-05	3.873	2.55575	FALSE	TRUE
NFkB (complex)	complex	0.97	2.25e-07	1.667	2.25e-07	3.829	2.25e-07	3.829	2.25e-07	3.829	2.57375	FALSE	TRUE
IL1B	cytokine	1.507	1.09e-05	2.241	1.09e-05	3.353	1.09e-05	3.622	1.09e-05	3.622	2.68075	FALSE	TRUE
MYD88	other	-0.041	2.27e-06	0.617	2.27e-06	3.071	2.27e-06	3.509	2.27e-06	3.509	1.789	FALSE	TRUE
IL1	group	0.907	0.000623	1.645	0.000623	3.391	0.000623	3.391	0.000623	3.391	2.3335	FALSE	TRUE
TLR4	transmembrane receptor	1.263	8.56e-07	2.474	8.56e-07	2.814	8.56e-07	3.358	8.56e-07	3.358	2.47725	FALSE	TRUE
IL5	cytokine	1.072	0.000134	1.911	0.000134	3.349	0.000134	3.349	0.000134	3.349	2.42025	FALSE	TRUE
CD40LG	cytokine	1.008	1.51e-07	1.711	1.51e-07	3.257	1.51e-07	3.257	1.51e-07	3.257	2.30825	FALSE	TRUE
miR-155-5p (miRNAs w/seed UAAUGCU)	mature microrna	-1.949	2.67e-06	-0.65	2.67e-06	-3.249	2.67e-06	-3.249	2.67e-06	3.249	2.27425	FALSE	TRUE
ERK1/2	group	1.88	0.000163	2.777	0.000163	3.225	0.000163	3.225	0.000163	3.225	2.77675	FALSE	TRUE
IL1A	cytokine	1.025	4.16e-07	1.912	4.16e-07	3.149	4.16e-07	3.149	4.16e-07	3.149	2.30875	FALSE	TRUE
CSF2	cytokine	-0.16	0.000302	1.59	0.000302	3.121	0.000302	3.121	0.000302	3.121	1.918	FALSE	TRUE
PDGF BB	complex	1.924	0.000414	2.38	0.000414	3.108	0.000414	3.108	0.000414	3.108	2.63	FALSE	TRUE
TCF7L2	transcription regulator	1	0.00152	1.667	0.00152	2.333	0.00152	3	0.00152	3	2	FALSE	TRUE
palmitic acid	chemical - endogenous mammalian	1.103	4.27e-05	2.29	4.27e-05	2.29	4.27e-05	2.974	4.27e-05	2.974	2.16425	FALSE	TRUE
RELA	transcription regulator	1.231	3.75e-06	2.117	3.75e-06	2.967	3.75e-06	2.967	3.75e-06	2.967	2.3205	FALSE	TRUE
CD38	enzyme	0.664	0.0001	0.475	0.0001	2.942	0.0001	2.942	0.0001	2.942	1.75575	FALSE	TRUE
TLR2	transmembrane receptor	1.202	0.000116	2.296	0.000116	2.922	0.000116	2.922	0.000116	2.922	2.3355	FALSE	TRUE
P38 MAPK	group	0.604	5.66e-06	0.943	5.66e-06	2.234	5.66e-06	2.912	5.66e-06	2.912	1.67325	FALSE	TRUE
Vegf	group	-0.26	0.00598	0.401	0.00598	2.904	0.00598	2.904	0.00598	2.904	1.48725	FALSE	TRUE
IFNG	cytokine	0.345	0.000102	1.354	0.000102	2.501	0.000102	2.864	0.000102	2.864	1.766	FALSE	TRUE
IKBKB	kinase	0.51	4.32e-07	0.099	4.32e-07	2.841	4.32e-07	2.841	4.32e-07	2.841	1.57275	FALSE	TRUE
tretinoin	chemical - endogenous mammalian	0.595	0.00234	1.695	0.00234	2.41	0.00234	2.808	0.00234	2.808	1.877	FALSE	TRUE
Tnf (family)	group	0.025	4.83e-05	1.534	4.83e-05	2.792	4.83e-05	2.792	4.83e-05	2.792	1.78575	FALSE	TRUE
LEP	growth factor	-0.722	0.00519	0.446	0.00519	2.788	0.00519	2.788	0.00519	2.788	1.325	FALSE	TRUE
TNFSF11	cytokine	0.253	1.89e-06	0.926	1.89e-06	2.105	1.89e-06	2.779	1.89e-06	2.779	1.51575	FALSE	TRUE
Fcer1	complex	0.881	4.99e-07	0.091	4.99e-07	2.775	4.99e-07	2.775	4.99e-07	2.775	1.6305	FALSE	TRUE
RAF1	kinase	1.596	0.000988	2.771	0.000988	2.771	0.000988	2.771	0.000988	2.771	2.47725	FALSE	TRUE
CCL5	cytokine	2.182	2.07e-06	2.75	2.07e-06	2.75	2.07e-06	2.75	2.07e-06	2.75	2.608	TRUE	TRUE
F2	peptidase	1.493	0.0107	2.031	0.0107	2.747	0.0107	2.747	0.0107	2.747	2.2545	FALSE	TRUE
IL17A	cytokine	1.649	0.000864	1.649	0.000864	2.726	0.000864	2.726	0.000864	2.726	2.1875	FALSE	TRUE
IL6	cytokine	0.752	8.97e-05	3.167	8.97e-05	2.715	8.97e-05	2.715	8.97e-05	2.715	2.33725	FALSE	TRUE
TLR7	transmembrane receptor	1.026	0.00026	2.687	0.00026	2.687	0.00026	2.687	0.00026	2.687	2.27175	FALSE	TRUE
FOXO1	transcription regulator	1.118	6.26e-05	1.176	6.26e-05	2.142	6.26e-05	2.684	6.26e-05	2.684	1.78	FALSE	TRUE
TICAM1	other	-0.072	3.65e-05	0.876	3.65e-05	2.655	3.65e-05	2.655	3.65e-05	2.655	1.5285	FALSE	TRUE
miR-291a-3p (and other miRNAs w/seed AAGUGCU)	mature microrna	-1.269	8.15e-05	-1.269	8.15e-05	-2.635	8.15e-05	-2.635	8.15e-05	2.635	1.952	FALSE	TRUE
MAP3K14	kinase	-0.342	1.24e-05	0.342	1.24e-05	2.621	1.24e-05	2.621	1.24e-05	2.621	1.3105	FALSE	TRUE
hydrogen peroxide	chemical - endogenous mammalian	0.587	0.000935	1.985	0.000935	1.985	0.000935	2.607	0.000935	2.607	1.791	FALSE	TRUE
TNFSF12	cytokine	2.079	0.000101	1.256	0.000101	2.079	0.000101	2.594	0.000101	2.594	2.002	FALSE	TRUE
KITLG	growth factor	1.362	0.00563	0.748	0.00563	2.592	0.00563	2.592	0.00563	2.592	1.8235	FALSE	TRUE
SP1	transcription regulator	0.98	8.59e-05	1.14	8.59e-05	1.558	8.59e-05	2.586	8.59e-05	2.586	1.566	FALSE	TRUE
STAT6	transcription regulator	0.592	0.000158	1.25	0.000158	2.566	0.000158	2.566	0.000158	2.566	1.7435	FALSE	TRUE
AGT	growth factor	3.04	0.000721	1.742	0.000721	2.562	0.000721	2.562	0.000721	2.562	2.4765	FALSE	TRUE
NFKB1	transcription regulator	0.605	7.61e-06	1.444	7.61e-06	2.562	7.61e-06	2.562	7.61e-06	2.562	1.79325	FALSE	TRUE
IL2	cytokine	1.082	2.01e-07	2.509	2.01e-07	2.187	2.01e-07	2.559	2.01e-07	2.559	2.08425	FALSE	TRUE
MIF	cytokine	2.012	5.84e-05	2.012	5.84e-05	2.554	5.84e-05	2.554	5.84e-05	2.554	2.283	TRUE	TRUE
MITF	transcription regulator	1.131	0.000529	0.849	0.000529	1.697	0.000529	2.546	0.000529	2.546	1.55575	FALSE	TRUE
EGF	growth factor	2.238	0.00237	2.856	0.00237	2.539	0.00237	2.539	0.00237	2.539	2.543	TRUE	TRUE
CHUK	kinase	0.686	0.00315	0.033	0.00315	2.538	0.00315	2.538	0.00315	2.538	1.44875	FALSE	TRUE
FGF2	growth factor	1.702	8.49e-05	2.135	8.49e-05	1.888	8.49e-05	2.537	8.49e-05	2.537	2.0655	FALSE	TRUE
HGF	growth factor	0.521	1.65e-06	1.72	1.65e-06	2.492	1.65e-06	2.492	1.65e-06	2.492	1.80625	FALSE	TRUE
TGFB1	growth factor	0.261	4.58e-05	0.844	4.58e-05	2.462	4.58e-05	2.462	4.58e-05	2.462	1.50725	FALSE	TRUE
IL4	cytokine	1.088	5.97e-08	1.886	5.97e-08	2.138	5.97e-08	2.459	5.97e-08	2.459	1.89275	FALSE	TRUE
SELPLG	other	1.633	2.13e-06	2.449	2.13e-06	1.633	2.13e-06	2.449	2.13e-06	2.449	2.041	FALSE	TRUE
miR-1-3p (and other miRNAs w/seed GGAAUGU)	mature microrna	-1.605	0.0277	-1.605	0.0277	-2.434	0.0277	-2.434	0.0277	2.434	2.0195	FALSE	TRUE
MAPK9	kinase	0.896	0.00965	2.433	0.00965	2.433	0.00965	2.433	0.00965	2.433	2.04875	FALSE	TRUE
ANGPT2	growth factor	0.896	0.00743	1.664	0.00743	2.433	0.00743	2.433	0.00743	2.433	1.8565	FALSE	TRUE
CSF1	cytokine	0.577	0.0156	1.501	0.0156	2.425	0.0156	2.425	0.0156	2.425	1.732	FALSE	TRUE
4-phenylbutyric acid	chemical - endogenous mammalian		0.000221	-1.698	0.000221	-2.425	0.000221	-2.425	0.000221	2.425	1.637	FALSE	TRUE
miR-16-5p (and other miRNAs w/seed AGCAGCA)	mature microrna	-1.353	0.0315	-1.706	0.0315	-2.412	0.0315	-2.412	0.0315	2.412	1.97075	FALSE	TRUE
KLF2	transcription regulator	-1.665	0.00197	-1.665	0.00197	-2.411	0.00197	-2.411	0.00197	2.411	2.038	FALSE	TRUE
HLX	transcription regulator	-1.709	2.13e-06	-1.709	2.13e-06	-2.401	2.13e-06	-2.401	2.13e-06	2.401	2.055	FALSE	TRUE
STAT3	transcription regulator	0.173	0.00135	1.683	0.00135	2.391	0.00135	2.391	0.00135	2.391	1.6595	FALSE	TRUE
enterotoxin B	biologic drug	1.128	0.000205	2.387	0.000205	2.387	0.000205	2.387	0.000205	2.387	2.07225	FALSE	TRUE
SOCS1	other	0.129	1.35e-05	-1.032	1.35e-05	-2.387	1.35e-05	-2.387	1.35e-05	2.387	1.41925	FALSE	TRUE
TREM1	transmembrane receptor	-0.315	0.0302	0.495	0.0302	2.387	0.0302	2.387	0.0302	2.387	1.2385	FALSE	TRUE
TLR9	transmembrane receptor	0.453	8.57e-06	1.753	8.57e-06	2.384	8.57e-06	2.384	8.57e-06	2.384	1.7435	FALSE	TRUE
SMARCA4	transcription regulator	1.785	0.0432	1.785	0.0432	2.366	0.0432	2.366	0.0432	2.366	2.0755	FALSE	TRUE
DUSP1	phosphatase	-1.055	2.73e-08	-1.795	2.73e-08	-2.351	2.73e-08	-2.351	2.73e-08	2.351	1.888	FALSE	TRUE
Ap1	complex	1.719	0.00189	2.35	0.00189	2.35	0.00189	2.35	0.00189	2.35	2.19225	FALSE	TRUE
RBPJ	transcription regulator	-2.03	4.09e-05	-2.03	4.09e-05	-2.343	4.09e-05	-2.343	4.09e-05	2.343	2.1865	TRUE	TRUE
APP	other	1.754	0.0478	2.628	0.0478	2.337	0.0478	2.337	0.0478	2.337	2.264	FALSE	TRUE
CD40	transmembrane receptor	0.069	4.22e-09	-0.047	4.22e-09	2.293	4.22e-09	2.293	4.22e-09	2.293	1.152	FALSE	TRUE
NOD2	other	0.538	1.86e-06	0.745	1.86e-06	2.275	1.86e-06	2.275	1.86e-06	2.275	1.45825	FALSE	TRUE
SAMSN1	other	0.447	0.00445	2.236	0.00445	2.236	0.00445	2.236	0.00445	2.236	1.78875	FALSE	TRUE
mir-223	microrna	0.447	0.0163	0.447	0.0163	2.236	0.0163	2.236	0.0163	2.236	1.3415	FALSE	TRUE
L-dopa	chemical - endogenous mammalian							2.236		2.236	0.559	FALSE	TRUE
IFI16	transcription regulator	0.555	0.00192	0.555	0.00192	2.219	0.00192	2.219	0.00192	2.219	1.387	FALSE	TRUE
GFI1	transcription regulator	1.109	0.00534	0.277	0.00534	-2.219	0.00534	-2.219	0.00534	2.219	0.763	FALSE	TRUE
TLR3	transmembrane receptor	1.353	0.000622	1.872	0.000622	2.218	0.000622	2.218	0.000622	2.218	1.91525	FALSE	TRUE
Alpha catenin	group	-0.554	0.0134	-2.215	0.0134	-2.215	0.0134	-2.215	0.0134	2.215	1.79975	FALSE	TRUE
IL12 (complex)	complex	0.886	0.000655	0.886	0.000655	2.214	0.000655	2.214	0.000655	2.214	1.55	FALSE	TRUE
HMGB1	transcription regulator	1.529	0.00216	2.206	0.00216	2.206	0.00216	2.206	0.00216	2.206	2.03675	FALSE	TRUE
PLG	peptidase	0.555	0.00181	1.593	0.00181	2.199	0.00181	2.199	0.00181	2.199	1.6365	FALSE	TRUE
Cg	complex	1.66	0.00101	1.48	0.00101	2.198	0.00101	2.198	0.00101	2.198	1.884	FALSE	TRUE
C3	peptidase	1.605	0.000649	1.605	0.000649	2.197	0.000649	2.197	0.000649	2.197	1.901	FALSE	TRUE
Ccl2	cytokine	2.183	0.00192	1.455	0.00192	2.195	0.000469	2.195	0.000469	2.195	2.007	FALSE	TRUE
CCL2	cytokine	2.183	0.00192	1.455	0.00192	2.195	0.000469	2.195	0.000469	2.195	2.007	FALSE	TRUE
uric acid	chemical - endogenous mammalian	2.187	0.00445	2.187	0.00445	2.187	0.00445	2.187	0.00445	2.187	2.187	TRUE	TRUE
PRKCA	kinase	1.042	0.00161	2.187	0.00161	1.042	0.00161	2.187	0.00161	2.187	1.6145	FALSE	TRUE
ERK	group	1.596	2.3e-05	2.184	2.3e-05	2.184	2.3e-05	2.184	2.3e-05	2.184	2.037	FALSE	TRUE
IL27	cytokine	0.761	2.13e-05	0.152	2.13e-05	2.18	2.13e-05	2.18	2.13e-05	2.18	1.31825	FALSE	TRUE
IKBKG	kinase	-0.518	0.000119	-1.141	0.000119	2.178	0.000119	2.178	0.000119	2.178	0.67425	FALSE	TRUE
histamine	chemical - endogenous mammalian	1.41	4.42e-05	2.169	4.42e-05	2.169	4.42e-05	2.169	4.42e-05	2.169	1.97925	FALSE	TRUE
CAMP	other	0.15	0.000572	0.15	0.000572	2.16	0.000572	2.16	0.000572	2.16	1.155	FALSE	TRUE
IL6R	transmembrane receptor	0.664	0.000276	2.159	0.000276	2.159	0.000276	2.159	0.000276	2.159	1.78525	FALSE	TRUE
sphingosine-1-phosphate	chemical - endogenous mammalian	1.477	0.00316	1.477	0.00316	2.158	0.00316	2.158	0.00316	2.158	1.8175	FALSE	TRUE
CXCL8	cytokine	0.883	0.00204	0.208	0.00204	2.152	0.00204	2.152	0.00204	2.152	1.34875	FALSE	TRUE
TNFRSF1A	transmembrane receptor	0.827	0.000133	1.489	0.000133	2.15	0.000133	2.15	0.000133	2.15	1.654	FALSE	TRUE
MAPK14	kinase	0.494	4.48e-05	1.894	4.48e-05	2.141	4.48e-05	2.141	4.48e-05	2.141	1.6675	FALSE	TRUE
TGFBR2	kinase	-0.164	0.000374	-0.164	0.000374	2.137	0.000374	2.137	0.000374	2.137	0.9865	FALSE	TRUE
NFE2L2	transcription regulator	0.222	0.0475	-0.787	0.0475	2.134	0.0475	2.134	0.0475	2.134	0.92575	FALSE	TRUE
KLF4	transcription regulator	0.134	0.000706	-0.638	0.000706	2.126	0.000706	2.126	0.000706	2.126	0.937	FALSE	TRUE
BCL6	transcription regulator	-0.039	2.29e-08	-1.197	2.29e-08	-2.123	2.29e-08	-2.123	2.29e-08	2.123	1.3705	FALSE	TRUE
FN1	enzyme	2.282	0.00288	2.77	0.00288	2.12	0.00288	2.12	0.00288	2.12	2.323	TRUE	TRUE
CD44	enzyme	-0.195	0.0302	1.17	0.0302	2.081	0.0302	2.081	0.0302	2.081	1.28425	FALSE	TRUE
JUN	transcription regulator	0.156	5.06e-05	1.239	5.06e-05	2.051	5.06e-05	2.051	5.06e-05	2.051	1.37425	FALSE	TRUE
PGR	ligand-dependent nuclear receptor	-0.821	0.0163	0.995	0.0163	2.043	0.0163	2.043	0.0163	2.043	1.065	FALSE	TRUE
PTGS2	enzyme	1.278	0.000688	1.974	0.000688	2.026	0.000688	2.026	0.000688	2.026	1.826	FALSE	TRUE
KLK5	peptidase	2	5.05e-05	2	5.05e-05	2	5.05e-05	2	5.05e-05	2	2	TRUE	TRUE
isotretinoin	biologic drug	2	0.0114	2	0.0114	2	0.0114	2	0.0114	2	2	TRUE	TRUE
PPIF	enzyme	2	0.026	2	0.026	2	0.026	2	0.026	2	2	TRUE	TRUE
miR-30c-5p (and other miRNAs w/seed GUAAACA)	mature microrna	-2	0.0401	-2	0.0401	-2	0.0401	-2	0.0401	2	2	TRUE	TRUE
ADORA3	g-protein coupled receptor	1	6.33e-05	1	6.33e-05	2	6.33e-05	2	6.33e-05	2	1.5	FALSE	TRUE
GNAI3	enzyme	1	9.6e-05	1	9.6e-05	2	9.6e-05	2	9.6e-05	2	1.5	FALSE	TRUE
HSP90B1	other		0.000308	2	0.000308	2	0.000308	2	0.000308	2	1.5	FALSE	TRUE
INSIG1	other	-1	0.0326	-1	0.0326	-2	0.0326	-2	0.0326	2	1.5	FALSE	TRUE
TET2	other	1	0.0472	1	0.0472	2	0.0472	2	0.0472	2	1.5	FALSE	TRUE
MAP2K4	kinase		0.00455	1	0.00455	2	0.00455	2	0.00455	2	1.25	FALSE	TRUE
stallimycin	biologic drug		0.00208	-1	0.00208	2	0.00208	2	0.00208	2	0.75	FALSE	TRUE
HIF1A	transcription regulator	1.996	0.00197	1.41	0.00197	1.996	0.00197	1.996	0.00197	1.996	1.8495	FALSE	FALSE
CDKN2A	transcription regulator	1.995	0.242	1.995	0.242	1.995	0.242	1.995	0.242	1.995	1.995	FALSE	FALSE
IL18	cytokine	1.975	3.62e-06	2.684	3.62e-06	1.994	3.62e-06	1.994	3.62e-06	1.994	2.16175	FALSE	TRUE
PLAU	peptidase	1.992	0.00725	1.992	0.00725	1.992	0.00725	1.992	0.00725	1.992	1.992	FALSE	FALSE
AIMP1	cytokine	1.982	2.32e-05	1.982	2.32e-05	1.982	2.32e-05	1.982	2.32e-05	1.982	1.982	FALSE	FALSE
miR-146a-5p (and other miRNAs w/seed GAGAACU)	mature microrna	-1.067	0.0181	-1.982	0.0181	-1.982	0.0181	-1.982	0.0181	1.982	1.75325	FALSE	FALSE
ANXA1	enzyme	-0.152	0.000405	-0.152	0.000405	-1.982	0.000405	-1.982	0.000405	1.982	1.067	FALSE	FALSE
JAK1	kinase	1.131	0.00192	1.98	0.00192	1.98	0.00192	1.98	0.00192	1.98	1.76775	FALSE	FALSE
aldosterone	chemical - endogenous mammalian	0.849	0.0168	1.98	0.0168	1.98	0.0168	1.98	0.0168	1.98	1.69725	FALSE	FALSE
MMP2	peptidase	0.849	3.64e-06	0.849	3.64e-06	1.98	3.64e-06	1.98	3.64e-06	1.98	1.4145	FALSE	FALSE
CD14	transmembrane receptor	1.977	0.00427	1.977	0.00427	1.977	0.00427	1.977	0.00427	1.977	1.977	FALSE	FALSE
IL3	cytokine	0.335	0.000591	1.132	0.000591	1.97	0.000591	1.97	0.000591	1.97	1.35175	FALSE	FALSE
mevalonic acid	chemical - endogenous mammalian	0.747	0.000823	1.969	0.000823	1.969	0.000823	1.969	0.000823	1.969	1.6635	FALSE	FALSE
C5AR1	g-protein coupled receptor	0.739	0.00192	1.969	0.00192	1.969	0.00192	1.969	0.00192	1.969	1.6615	FALSE	FALSE
LDL	complex	1.079	2.81e-08	1.82	2.81e-08	1.968	2.81e-08	1.968	2.81e-08	1.968	1.70875	FALSE	FALSE
Jnk	group	1.069	2.54e-05	2.452	2.54e-05	2.452	2.54e-05	1.964	2.54e-05	1.964	1.98425	FALSE	TRUE
TLR5	transmembrane receptor	1.964	6.97e-05	1.964	6.97e-05	1.964	6.97e-05	1.964	6.97e-05	1.964	1.964	FALSE	FALSE
XBP1	transcription regulator	1.091	0.0107	1.091	0.0107	1.964	0.0107	1.964	0.0107	1.964	1.5275	FALSE	FALSE
IRF6	transcription regulator	1.103	0.00135	1.103	0.00135	1.951	0.00135	1.951	0.00135	1.951	1.527	FALSE	FALSE
BACH2	transcription regulator	-1.103	0.00176	-1.103	0.00176	-1.951	0.00176	-1.951	0.00176	1.951	1.527	FALSE	FALSE
RET	kinase	1.103	0.00979	1.103	0.00979	1.951	0.00979	1.951	0.00979	1.951	1.527	FALSE	FALSE
PF4	cytokine	1.949	0.000196	1.949	0.000196	1.949	0.000196	1.949	0.000196	1.949	1.949	FALSE	FALSE
TLR8	transmembrane receptor	0.75	0.00176	1.949	0.00176	1.949	0.00176	1.949	0.00176	1.949	1.64925	FALSE	FALSE
TAC1	other	1.199	0.0167	1.199	0.0167	1.949	0.0167	1.949	0.0167	1.949	1.574	FALSE	FALSE
MAP2K1	kinase	1.181	0.0168	1.181	0.0168	1.94	0.0168	1.94	0.0168	1.94	1.5605	FALSE	FALSE
Tlr	group	0.744	0.0109	1.934	0.0109	1.934	0.0109	1.934	0.0109	1.934	1.6365	FALSE	FALSE
RNASE2	enzyme	1.114	0.000823	1.114	0.000823	1.934	0.000823	1.934	0.000823	1.934	1.524	FALSE	FALSE
ECSIT	transcription regulator	0.506	0.000266	0.506	0.000266	1.934	0.000266	1.934	0.000266	1.934	1.22	FALSE	FALSE
homocysteine	chemical - endogenous mammalian	1.186	0.0154	1.932	0.0154	1.932	0.0154	1.932	0.0154	1.932	1.7455	FALSE	FALSE
ETS1	transcription regulator	0.966	0.00385	0.966	0.00385	1.87	0.00385	1.87	0.00385	1.87	1.418	FALSE	FALSE
IL15	cytokine	1.024	1.91e-06	3.073	1.91e-06	1.403	1.91e-06	1.859	1.91e-06	1.859	1.83975	FALSE	TRUE
PI3K (complex)	complex	-0.597	1.52e-06	1.456	1.52e-06	2.292	1.52e-06	1.836	1.52e-06	1.836	1.24675	FALSE	TRUE
OSM	cytokine	1.791	0.00434	1.396	0.00434	1.791	0.00434	1.791	0.00434	1.791	1.69225	FALSE	FALSE
C5	cytokine	1.193	0.00276	1.193	0.00276	1.783	0.00276	1.783	0.00276	1.783	1.488	FALSE	FALSE
C5	cytokine	1.193	0.00276	1.193	0.00276	1.783	0.00276	1.783	0.00276	1.783	1.488	FALSE	FALSE
FOS	transcription regulator	0.293	0.00486	0.699	0.00486	1.782	0.00486	1.782	0.00486	1.782	1.139	FALSE	FALSE
AGER	transmembrane receptor	0.933	0.00019	0.933	0.00019	1.78	0.00019	1.78	0.00019	1.78	1.3565	FALSE	FALSE
leukotriene D4	chemical - endogenous mammalian	2.391	4.49e-05	2.391	4.49e-05	1.77	4.49e-05	1.77	4.49e-05	1.77	2.0805	FALSE	TRUE
SELP	transmembrane receptor	0.926	2.56e-06	1.769	2.56e-06	0.926	2.56e-06	1.769	2.56e-06	1.769	1.3475	FALSE	FALSE
MYC	transcription regulator	1.797	0.0417	0.795	0.0417	1.114	0.0417	1.756	0.0417	1.756	1.3655	FALSE	FALSE
LCN2	transporter	1.72	8.12e-05	1.72	8.12e-05	1.72	8.12e-05	1.72	8.12e-05	1.72	1.72	FALSE	FALSE
OLR1	transmembrane receptor	1.715	0.00123	0.686	0.00123	1.715	0.00123	1.715	0.00123	1.715	1.45775	FALSE	FALSE
CEBPB	transcription regulator	0.946	0.00826	0.946	0.00826	2.225	0.00826	1.713	0.00826	1.713	1.4575	FALSE	TRUE
RAC1	enzyme	1.698	0.0357	1.698	0.0357	1.698	0.0357	1.698	0.0357	1.698	1.698	FALSE	FALSE
hyaluronic acid	chemical - endogenous mammalian	0.774	0.000347	1.681	0.000347	1.681	0.000347	1.681	0.000347	1.681	1.45425	FALSE	FALSE
CD3	complex	-0.765	0.00372	-1.6	0.00372	-1.678	0.00372	-1.678	0.00372	1.678	1.43025	FALSE	FALSE
CLEC7A	transmembrane receptor	1.677	0.000166	1.677	0.000166	1.677	0.000166	1.677	0.000166	1.677	1.677	FALSE	FALSE
EDN1	cytokine	1.303	0.00247	1.861	0.00247	1.117	0.00247	1.675	0.00247	1.675	1.489	FALSE	FALSE
S100A9	other	2.383	0.00336	0.963	0.00336	1.673	0.00336	1.673	0.00336	1.673	1.673	FALSE	TRUE
vancomycin	biologic drug	0.896	0.000538	0.896	0.000538	1.664	0.000538	1.664	0.000538	1.664	1.28	FALSE	FALSE
KLF6	transcription regulator	2.155	0.00101	1.465	0.00101	1.662	0.00101	1.662	0.00101	1.662	1.736	FALSE	TRUE
VIP	other	-1.496	0.00153	-1.651	0.00153	-1.651	0.00153	-1.651	0.00153	1.651	1.61225	FALSE	FALSE
RICTOR	other	-0.85	0.0367	-0.44	0.0367	-1.608	0.0367	-1.608	0.0367	1.608	1.1265	FALSE	FALSE
mir-8	microrna	-2.191	0.00141	-1.115	0.00141	-1.576	0.00141	-1.576	0.00141	1.576	1.6145	FALSE	TRUE
MAP3K8	kinase	1.54	0.00189	2.42	0.00189	1.54	0.00189	1.54	0.00189	1.54	1.76	FALSE	TRUE
KDM5B	transcription regulator	-1.287	0.00534	-1.522	0.00534	-1.522	0.00534	-1.522	0.00534	1.522	1.46325	FALSE	FALSE
KRAS	enzyme	2.262	0.0129	2.133	0.0129	1.49	0.0129	1.49	0.0129	1.49	1.84375	FALSE	TRUE
CD28	transmembrane receptor	-1.014	0.000657	-0.803	0.000657	-1.437	0.000657	-1.437	0.000657	1.437	1.17275	FALSE	FALSE
AKT1	kinase	0.436	0.00231	2.012	0.00231	2.161	0.00231	1.419	0.00231	1.419	1.507	FALSE	TRUE
REL	transcription regulator	1	0.0195	1.4	0.0195	1.4	0.0195	1.4	0.0195	1.4	1.3	FALSE	FALSE
IGF1	growth factor	-0.092	1.37e-06	1.853	1.37e-06	2.122	1.37e-06	1.39	1.37e-06	1.39	1.31825	FALSE	TRUE
CCL11	cytokine	1.387	0.00036	0.555	0.00036	1.387	0.00036	1.387	0.00036	1.387	1.179	FALSE	FALSE
IL1RN	cytokine	-1.379	0.0163	-1.379	0.0163	-1.379	0.0163	-1.379	0.0163	1.379	1.379	FALSE	FALSE
TP53	transcription regulator	-1.421	0.00429	-0.627	0.00429	-1.377	0.00429	-1.377	0.00429	1.377	1.2005	FALSE	FALSE
EGR1	transcription regulator	2.763	0.000282	1.669	0.000282	1.304	0.000282	1.304	0.000282	1.304	1.76	FALSE	TRUE
CXCL12	cytokine	0.957	0.00785	1.628	0.00785	0.621	0.00785	1.293	0.00785	1.293	1.12475	FALSE	FALSE
TRAF6	enzyme	0.4	0.00051	1.286	0.00051	1.286	0.00051	1.286	0.00051	1.286	1.0645	FALSE	FALSE
cyclosporin A	biologic drug	-1.051	1.28e-06	-1.532	1.28e-06	-1.257	1.28e-06	-1.257	1.28e-06	1.257	1.27425	FALSE	FALSE
SPP1	cytokine	2.112	0.00122	1.967	0.00122	1.24	0.00122	1.24	0.00122	1.24	1.63975	FALSE	TRUE
NLRP3	other	2.106	0.00124	2.106	0.00124	1.215	0.00124	1.215	0.00124	1.215	1.6605	FALSE	TRUE
S100A8	other	1.912	0.00114	0.478	0.00114	1.195	0.00114	1.195	0.00114	1.195	1.195	FALSE	FALSE
ADIPOQ	other	1.172	0.0252	1.172	0.0252	1.172	0.0252	1.172	0.0252	1.172	1.172	FALSE	FALSE
10E,12Z-octadecadienoic acid	chemical - endogenous mammalian	1.154	0.0065	1.154	0.0065	1.154	0.0065	1.154	0.0065	1.154	1.154	FALSE	FALSE
PTGER4	g-protein coupled receptor	-0.378	0.00026	-1.89	0.00026	-1.134	0.00026	-1.134	0.00026	1.134	1.134	FALSE	FALSE
MAP2K6	kinase	0.937	0.000221	1.113	0.000221	1.113	0.000221	1.113	0.000221	1.113	1.069	FALSE	FALSE
TCR	complex	1.087	0.000223	1.619	0.000223	1.112	0.000223	1.112	0.000223	1.112	1.2325	FALSE	FALSE
CBX7	other	-1.387	2.21e-06	-1.387	2.21e-06	-1.109	2.21e-06	-1.109	2.21e-06	1.109	1.248	FALSE	FALSE
linoleic acid	chemical - endogenous mammalian	1.109	0.00108	1.109	0.00108	1.109	0.00108	1.109	0.00108	1.109	1.109	FALSE	FALSE
Ige	complex	1.091	0.00283	1.091	0.00283	1.091	0.00283	1.091	0.00283	1.091	1.091	FALSE	FALSE
EP300	transcription regulator	1.067	0.000512	1.067	0.000512	1.067	0.000512	1.067	0.000512	1.067	1.067	FALSE	FALSE
carbon monoxide	chemical - endogenous mammalian	-1.381	6.72e-05	-2.392	6.72e-05	-1.044	6.72e-05	-1.044	6.72e-05	1.044	1.46525	FALSE	TRUE
HNF1B	transcription regulator	-2.384	0.00265	-0.851	0.00265	1.022	0.00265	1.022	0.00265	1.022	0.29775	FALSE	TRUE
NR3C1	ligand-dependent nuclear receptor	-2.402	0.000128	-0.487	0.000128	-1.019	0.000128	-1.019	0.000128	1.019	1.23175	FALSE	TRUE
WWTR1	transcription regulator	-1	0.00101	-1	0.00101	-1	0.00101	-1	0.00101	1	1	FALSE	FALSE
Ras	group	1	0.0153	1	0.0153	1	0.0153	1	0.0153	1	1	FALSE	FALSE
Mek	group	1.977	0.0271	0.865	0.0271	0.988	0.0271	0.988	0.0271	0.988	1.2045	FALSE	FALSE
CREB1	transcription regulator	0.302	0.00209	2.714	0.00209	0.905	0.00209	0.905	0.00209	0.905	1.2065	FALSE	TRUE
Akt	group	1.604	2.61e-05	2.136	2.61e-05	1.236	2.61e-05	0.704	2.61e-05	0.704	1.42	FALSE	TRUE
STAT5A	transcription regulator	-2.2	0.00601	0.2	0.00601	0.6	0.00601	0.6	0.00601	0.6	0.2	FALSE	TRUE
MET	kinase	1.951	0.00405	1.951	0.00405	0.594	0.00405	0.594	0.00405	0.594	1.2725	FALSE	FALSE
SATB1	transcription regulator	2.219	0.0136	0.555	0.0136	-0.555	0.0136	-0.555	0.0136	0.555	0.416	FALSE	TRUE
SOCS3	phosphatase	-1.41	0.00284	-1.844	0.00284	-0.542	0.00284	-0.542	0.00284	0.542	1.0845	FALSE	FALSE
SRC	kinase	2.201	0.00254	1.506	0.00254	1.159	0.00254	-0.463	0.00254	0.463	1.10075	FALSE	TRUE
WISP2	growth factor	-2.236	0.000272	-0.447	0.000272	0.447	0.000272	0.447	0.000272	0.447	0.44725	FALSE	TRUE
ITGB1	transmembrane receptor	2.156	0.00367	2.156	0.00367	0.372	0.00367	0.372	0.00367	0.372	1.264	FALSE	TRUE
IL10	cytokine	-1.727	4.56e-06	-2.354	4.56e-06	-0.326	4.56e-06	-0.326	4.56e-06	0.326	1.18325	FALSE	TRUE
SMAD4	transcription regulator	-1.49	0.0137	-2.043	0.0137	0.171	0.0137	0.171	0.0137	0.171	0.79775	FALSE	TRUE
FASLG	cytokine	1.97	5.29e-05	1.97	5.29e-05	0.152	5.29e-05	0.152	5.29e-05	0.152	1.061	FALSE	FALSE
IFNAR1	transmembrane receptor	-2	0.000779	-1	0.000779		0.000779		0.000779	0	0.75	FALSE	TRUE
A2M	transporter	-2	0.00208	-1	0.00208		0.00208		0.00208	0	0.75	FALSE	TRUE
										0
										0
										0
										0
										0
										0
										0
										0
										0
										0
										0
										0
										0
										0

## Sheet: E. BP-Up
		0.5 h		1 h		2 h		4 h
Upstream Regulator	Molecule Type	z-score	P-value	z-score	P-value	z-score	P-value	z-score	P-value	|z-score| at peak	|Avg.| z-score	All z-score ≥|2|	At least 1 z-score ≥|2|
tretinoin	chemical - endogenous mammalian	-0.048	0.0109	2.171	0.0109	-1.322	0.0109	2.171	0.0109	2.171	0.743	FALSE	TRUE
IL1B	cytokine	0.544	0.00108	2.169	0.00108	-1.262	0.00108	2.169	0.00108	2.169	0.905	FALSE	TRUE
TNF	cytokine	-0.601	0.00061	1.806	0.00061	-0.929	0.00061	2.112	0.00061	2.112	0.597	FALSE	TRUE
CD3	complex	-1.188	0.0028	-1.954	0.0028	-0.038	0.0028	-1.954	0.0028	1.954	1.2835	FALSE	FALSE
CD28	transmembrane receptor	-1.103	0.000257	-1.951	0.000257	-0.254	0.000257	-1.951	0.000257	1.951	1.31475	FALSE	FALSE
TGFB1	growth factor	-0.468	0.017	1.944	0.017	0.468	0.017	1.944	0.017	1.944	0.972	FALSE	FALSE
IFNG	cytokine	-0.106	0.0305	1.17	0.0305	0.917	0.0305	1.17	0.0305	1.17	0.78775	FALSE	FALSE
beta-estradiol	chemical - endogenous mammalian	-0.514	0.00501	1.372	0.00501	1.2	0.00501	0.514	0.00501	0.514	0.643	FALSE	FALSE
ESR1	ligand-dependent nuclear receptor	-0.283	0.00626		0.00626		0.00626		0.00626	0	0.07075	FALSE	FALSE
PSMB9	peptidase	0	3.12e-05	0	3.12e-05	0	3.12e-05	0	3.12e-05	0	0	FALSE	FALSE
PSMB8	peptidase	0	4.77e-05	0	4.77e-05	0	4.77e-05	0	4.77e-05	0	0	FALSE	FALSE
PSMB10	peptidase	0	7.87e-05	0	7.87e-05	0	7.87e-05	0	7.87e-05	0	0	FALSE	FALSE
IRAK3	kinase	0	0.000117	0	0.000117	0	0.000117	0	0.000117	0	0	FALSE	FALSE
TREM2	transmembrane receptor	0	0.000132	0	0.000132	0	0.000132	0	0.000132	0	0	FALSE	FALSE
hyaluronic acid	chemical - endogenous mammalian	0	0.000156	0	0.000156	0	0.000156	0	0.000156	0	0	FALSE	FALSE
F10	peptidase	0	0.000164	0	0.000164	0	0.000164	0	0.000164	0	0	FALSE	FALSE
CPE	peptidase	0	0.000279	0	0.000279	0	0.000279	0	0.000279	0	0	FALSE	FALSE
TAF4B	transcription regulator	0	0.000279	0	0.000279	0	0.000279	0	0.000279	0	0	FALSE	FALSE
TICAM1	other	0	0.00029	0	0.00029	0	0.00029	0	0.00029	0	0	FALSE	FALSE
ECSIT	transcription regulator	0	0.000301	0	0.000301	0	0.000301	0	0.000301	0	0	FALSE	FALSE
TRADD	other	0	0.000324	0	0.000324	0	0.000324	0	0.000324	0	0	FALSE	FALSE
IFRD1	other	0	0.000373	0	0.000373	0	0.000373	0	0.000373	0	0	FALSE	FALSE
UXT	transcription regulator	0	0.000425	0	0.000425	0	0.000425	0	0.000425	0	0	FALSE	FALSE
norepinephrine	chemical - endogenous mammalian	0	0.000483	0	0.000483	0	0.000483	0	0.000483	0	0	FALSE	FALSE
GTF2B	transcription regulator	0	0.000538	0	0.000538	0	0.000538	0	0.000538	0	0	FALSE	FALSE
CSF3	cytokine	0	0.000555	0	0.000555	0	0.000555	0	0.000555	0	0	FALSE	FALSE
TNFAIP3	enzyme	0	0.000805	0	0.000805	0	0.000805	0	0.000805	0	0	FALSE	FALSE
CD86	transmembrane receptor	0	0.000918	0	0.000918	0	0.000918	0	0.000918	0	0	FALSE	FALSE
DEPDC1	transcription regulator	0	0.000958	0	0.000958	0	0.000958	0	0.000958	0	0	FALSE	FALSE
MED7	transcription regulator	0	0.000958	0	0.000958	0	0.000958	0	0.000958	0	0	FALSE	FALSE
MED21	transcription regulator	0	0.000958	0	0.000958	0	0.000958	0	0.000958	0	0	FALSE	FALSE
CRABP1	transporter	0	0.000958	0	0.000958	0	0.000958	0	0.000958	0	0	FALSE	FALSE
CDK9	kinase	0	0.00117	0	0.00117	0	0.00117	0	0.00117	0	0	FALSE	FALSE
POLR2A	enzyme	0	0.00121	0	0.00121	0	0.00121	0	0.00121	0	0	FALSE	FALSE
SP1	transcription regulator	0	0.00158	0	0.00158	0	0.00158	0	0.00158	0	0	FALSE	FALSE
F2	peptidase	0	0.00174	0	0.00174	0	0.00174	0	0.00174	0	0	FALSE	FALSE
MAP3K14	kinase	0	0.0018	0	0.0018	0	0.0018	0	0.0018	0	0	FALSE	FALSE
TBP	transcription regulator	0	0.00186	0	0.00186	0	0.00186	0	0.00186	0	0	FALSE	FALSE
NCOA2	transcription regulator	0	0.00191	0	0.00191	0	0.00191	0	0.00191	0	0	FALSE	FALSE
ADRM1	other	0	0.00191	0	0.00191	0	0.00191	0	0.00191	0	0	FALSE	FALSE

## Sheet: F. IE-Down
		0.5 h		1 h		2 h		4 h
Upstream Regulator	Molecule Type	z-score	P-value	z-score	P-value	z-score	P-value	z-score	P-value	|z-score| at peak	|Avg.| z-score	All z-score ≥|2|	At least 1 z-score ≥|2|
PPARGC1A	transcription regulator	-2	0.0455	-2	0.0455	-2	0.0455	-2	0.0455	2	2	TRUE	TRUE
NR3C1	ligand-dependent nuclear receptor	-1.969	0.111	-1.969	0.111	-1.969	0.111	-1.969	0.111	1.969	1.969	FALSE	FALSE
F2	peptidase	-0.528	0.0196	-1.934	0.0196	-1.934	0.0196	-1.934	0.0196	1.934	1.5825	FALSE	FALSE
BDNF	growth factor	-1.047	0.0102	-1.047	0.0102	-1.047	0.0102	-1.047	0.0102	1.047	1.047	FALSE	FALSE
ADRB	group	0.152	0.0106	0.152	0.0106	0.152	0.0106	0.152	0.0106	0.152	0.152	FALSE	FALSE
ESR1	ligand-dependent nuclear receptor	2.121	0.256							0	0.53025	FALSE	TRUE
PHF21A	enzyme		0.0016		0.0016		0.0016		0.0016	0	0	FALSE	FALSE
Na-k-atpase	group		0.00608		0.00608		0.00608		0.00608	0	0	FALSE	FALSE
Abl1/2	group		0.00608		0.00608		0.00608		0.00608	0	0	FALSE	FALSE
Camkk	group		0.00608		0.00608		0.00608		0.00608	0	0	FALSE	FALSE
MYH7B	other		0.00608		0.00608		0.00608		0.00608	0	0	FALSE	FALSE
MBNL2	other		0.00608		0.00608		0.00608		0.00608	0	0	FALSE	FALSE
STAT-1/2	group		0.00608		0.00608		0.00608		0.00608	0	0	FALSE	FALSE
PPP1R9A	other		0.00608		0.00608		0.00608		0.00608	0	0	FALSE	FALSE
ADCY1	enzyme		0.00608		0.00608		0.00608		0.00608	0	0	FALSE	FALSE
BSCL2	other		0.00729		0.00729		0.00729		0.00729	0	0	FALSE	FALSE
MBNL3	other								0.0121	0	0	FALSE	FALSE
IGF2BP2	translation regulator								0.0121	0	0	FALSE	FALSE
CLASP2	other								0.0121	0	0	FALSE	FALSE
PRKG2	kinase								0.0121	0	0	FALSE	FALSE
SYP	transporter								0.0121	0	0	FALSE	FALSE
miR-421-3p (and other miRNAs w/seed UCAACAG)	mature microrna								0.0121	0	0	FALSE	FALSE
miR-378a-5p (miRNAs w/seed UCCUGAC)	mature microrna								0.0121	0	0	FALSE	FALSE
VAMP3	other								0.0121	0	0	FALSE	FALSE
APPL1	other								0.0121	0	0	FALSE	FALSE
TNIK	kinase								0.0121	0	0	FALSE	FALSE
HAP1	other								0.0121	0	0	FALSE	FALSE
KMT2A	transcription regulator								0.0151	0	0	FALSE	FALSE
HIST1H1T	other								0.0156	0	0	FALSE	FALSE
Hist1h1a	other								0.0156	0	0	FALSE	FALSE
HCFC1	transcription regulator								0.0181	0	0	FALSE	FALSE
TBC1D10C	other								0.0181	0	0	FALSE	FALSE
CPEB3	translation regulator								0.0181	0	0	FALSE	FALSE
NEURL1	enzyme								0.0181	0	0	FALSE	FALSE
MKNK1	kinase								0.0238	0	0	FALSE	FALSE
SLITRK5	other								0.0241	0	0	FALSE	FALSE
CDH3	other								0.0241	0	0	FALSE	FALSE
ABL2	kinase								0.0241	0	0	FALSE	FALSE
MBNL1	other								0.0241	0	0	FALSE	FALSE
CACNB4	ion channel								0.0241	0	0	FALSE	FALSE

## Sheet: G. E-Down
		0.5 h		1 h		2 h		4 h
Upstream Regulator	Molecule Type	z-score	P-value	z-score	P-value	z-score	P-value	z-score	P-value	|z-score| at peak	|Avg.| z-score	All z-score ≥|2|	At least 1 z-score ≥|2|
KMT2D	transcription regulator	-1.633	0.01	-2.449	0.01	-2.449	0.01	-2.449	0.01	2.449	2.245	FALSE	TRUE
USF1	transcription regulator	-1.982	0.00127	-1.982	0.00127	-1.982	0.00127	-1.982	0.00127	1.982	1.982	FALSE	FALSE
NR1H3	ligand-dependent nuclear receptor	-1.972	0.0229	-1.972	0.0229	-1.972	0.0229	-1.972	0.0229	1.972	1.972	FALSE	FALSE
chenodeoxycholic acid	chemical - endogenous mammalian	-1.943	0.0112	-1.943	0.0112	-1.943	0.0112	-1.943	0.0112	1.943	1.943	FALSE	FALSE
PPARD	ligand-dependent nuclear receptor	-1.342	0.0188	-1.342	0.0188	-1.342	0.0188	-1.342	0.0188	1.342	1.342	FALSE	FALSE
NR1H4	ligand-dependent nuclear receptor	-0.107	0.0229	-0.107	0.0229	-0.107	0.0229	-0.107	0.0229	0.107	0.107	FALSE	FALSE
VDR	transcription regulator	-0.063	0.0391	-0.063	0.0391	-0.063	0.0391	-0.063	0.0391	0.063	0.063	FALSE	FALSE
PPARA	ligand-dependent nuclear receptor	-1.938	0.279							0	0.4845	FALSE	FALSE
HNF4A	transcription regulator	0	0.000117	0	0.000117	0	0.000117	0	0.000117	0	0	FALSE	FALSE
20alpha-hydroxycholesterol	chemical - endogenous mammalian	0	0.0022	0	0.0022	0	0.0022	0	0.0022	0	0	FALSE	FALSE
DHH	peptidase	0	0.00291	0	0.00291	0	0.00291	0	0.00291	0	0	FALSE	FALSE
22(S)-hydroxycholesterol	chemical - endogenous mammalian	0	0.00291	0	0.00291	0	0.00291	0	0.00291	0	0	FALSE	FALSE
SLC51A	transporter	0	0.00561	0	0.00561	0	0.00561	0	0.00561	0	0	FALSE	FALSE
NR0B1	ligand-dependent nuclear receptor	0	0.00574	0	0.00574	0	0.00574	0	0.00574	0	0	FALSE	FALSE
MLX	transcription regulator	0	0.00784	0	0.00784	0	0.00784	0	0.00784	0	0	FALSE	FALSE
24-hydroxycholesterol	chemical - endogenous mammalian	0	0.0104	0	0.0104	0	0.0104	0	0.0104	0	0	FALSE	FALSE
PPARγ ligand-PPARγ-Retinoic acid-RARα	complex	0	0.0104	0	0.0104	0	0.0104	0	0.0104	0	0	FALSE	FALSE
EGFLAM	other	0	0.0104	0	0.0104	0	0.0104	0	0.0104	0	0	FALSE	FALSE
SLC51B	transporter	0	0.0104	0	0.0104	0	0.0104	0	0.0104	0	0	FALSE	FALSE
STX12	other	0	0.0104	0	0.0104	0	0.0104	0	0.0104	0	0	FALSE	FALSE
CSRP3	other	0	0.0104	0	0.0104	0	0.0104	0	0.0104	0	0	FALSE	FALSE
ACSL1	enzyme	0	0.0104	0	0.0104	0	0.0104	0	0.0104	0	0	FALSE	FALSE
miR-212-5p (miRNAs w/seed CCUUGGC)	mature microrna	0	0.0104	0	0.0104	0	0.0104	0	0.0104	0	0	FALSE	FALSE
miR-33-5p (and other miRNAs w/seed UGCAUUG)	mature microrna	0	0.0104	0	0.0104	0	0.0104	0	0.0104	0	0	FALSE	FALSE
ACAT2	enzyme	0	0.0104	0	0.0104	0	0.0104	0	0.0104	0	0	FALSE	FALSE
SNTB1	other	0	0.0104	0	0.0104	0	0.0104	0	0.0104	0	0	FALSE	FALSE
UGT2B4	enzyme	0	0.0104	0	0.0104	0	0.0104	0	0.0104	0	0	FALSE	FALSE
LARGE1	enzyme	0	0.0104	0	0.0104	0	0.0104	0	0.0104	0	0	FALSE	FALSE
STARD3	transporter	0	0.0104	0	0.0104	0	0.0104	0	0.0104	0	0	FALSE	FALSE
LHX9	transcription regulator	0	0.0104	0	0.0104	0	0.0104	0	0.0104	0	0	FALSE	FALSE
allantoin	chemical - endogenous mammalian	0	0.0104	0	0.0104	0	0.0104	0	0.0104	0	0	FALSE	FALSE
allose	chemical - endogenous mammalian	0	0.0104	0	0.0104	0	0.0104	0	0.0104	0	0	FALSE	FALSE
POR	enzyme	0	0.0117	0	0.0117	0	0.0117	0	0.0117	0	0	FALSE	FALSE
EPHB6	kinase	0	0.0118	0	0.0118	0	0.0118	0	0.0118	0	0	FALSE	FALSE
folic acid	chemical - endogenous mammalian	0	0.0122	0	0.0122	0	0.0122	0	0.0122	0	0	FALSE	FALSE
PLD2	enzyme	0	0.0133	0	0.0133	0	0.0133	0	0.0133	0	0	FALSE	FALSE
CLOCK	transcription regulator	0	0.0197	0	0.0197	0	0.0197	0	0.0197	0	0	FALSE	FALSE
cholestane-3,7,26-triol	chemical - endogenous mammalian	0	0.0208	0	0.0208	0	0.0208	0	0.0208	0	0	FALSE	FALSE
5beta-cholestane-3alpha,7alpha,12alpha,25-tetrol	chemical - endogenous mammalian	0	0.0208	0	0.0208	0	0.0208	0	0.0208	0	0	FALSE	FALSE
MLXIP	other	0	0.0208	0	0.0208	0	0.0208	0	0.0208	0	0	FALSE	FALSE

## Sheet: H. DE-Down
		0.5 h		1 h		2 h		4 h
Upstream Regulator	Molecule Type	z-score	P-value	z-score	P-value	z-score	P-value	z-score	P-value	|z-score| at peak	|Avg.| z-score	All z-score ≥|2|	At least 1 z-score ≥|2|
Vegf	group			-2.895	0.00141	-3.335	0.00141	-3.335	0.00141	3.335	2.39125	FALSE	TRUE
MYOD1	transcription regulator					-2.621	0.00863	-2.621	0.00863	2.621	1.3105	FALSE	TRUE
L-triiodothyronine	chemical - endogenous mammalian	-2.59	0.0129	-2.59	0.0129			-2.59	0.0129	2.59	1.9425	FALSE	TRUE
VEGFA	growth factor	-2.412	0.0479	-1.074	0.0479	-2.412	0.0479	-2.412	0.0479	2.412	2.0775	FALSE	TRUE
BMP2	growth factor	-1.673	0.0341	-2.39	0.0341	-2.39	0.0341	-2.39	0.0341	2.39	2.21075	FALSE	TRUE
EIF4E	translation regulator	-2.236	0.0286	-2.236	0.0286			-2.236	0.0286	2.236	1.677	FALSE	TRUE
VCAN	other	-2.219	0.0241			-2.219	0.0241	-2.219	0.0241	2.219	1.66425	FALSE	TRUE
ESR1	ligand-dependent nuclear receptor					2.06	0.435	2.06	0.435	2.06	1.03	FALSE	TRUE
TRIM24	transcription regulator	2	0.0331	1	0.0331			2	0.0331	2	1.25	FALSE	TRUE
WNT3A	cytokine	-1.964	0.0355			-1.964	0.0355	-1.964	0.0355	1.964	1.473	FALSE	FALSE
NR3C1	ligand-dependent nuclear receptor			-1.932	0.447	-1.932	0.447	1.932	0.447	1.932	0.483	FALSE	FALSE
HMOX1	enzyme	-1.732	0.0448	-1.732	0.0448	-1.732	0.0448	-1.732	0.0448	1.732	1.732	FALSE	FALSE
TCR	complex	-1.593	0.0331	-1.593	0.0331			-1.593	0.0331	1.593	1.19475	FALSE	FALSE
RIPK2	kinase	-2.184	0.0018	-2.184	0.0018	-1.52	0.0018	-1.52	0.0018	1.52	1.852	FALSE	TRUE
EP300	transcription regulator	-1.91	0.0393	-1.91	0.0393			1.412	0.0393	1.412	0.602	FALSE	FALSE
KLF4	transcription regulator	-1.231	0.0349					-1.231	0.0349	1.231	0.6155	FALSE	FALSE
STAT6	transcription regulator	1.091	0.0099					1.091	0.0099	1.091	0.5455	FALSE	FALSE
IL2RG	transmembrane receptor	2	0.00426	2	0.00426	2	0.00426	1	0.00426	1	1.75	FALSE	TRUE
TNF	cytokine	0.548	0.0405	0.008	0.0405			-0.883	0.0405	0.883	0.08175	FALSE	FALSE
miR-124-3p (and other miRNAs w/seed AAGGCAC)	mature microrna	2.621	0.0271	2.621	0.0271	2.621	0.0271			0	1.96575	FALSE	TRUE
TCF7L2	transcription regulator	-2.335	0.00704	-2.335	0.00704	-2.335	0.00704			0	1.75125	FALSE	TRUE
tretinoin	chemical - endogenous mammalian	-3.405	0.0451	-3.405	0.0451					0	1.7025	FALSE	TRUE
tretinoin	chemical - endogenous mammalian	-3.405	0.0451	-3.405	0.0451					0	1.7025	FALSE	TRUE
NKX2-3	transcription regulator			0.94	0.0015	1.623	0.0015			0	0.64075	FALSE	FALSE
ethanol	chemical - endogenous mammalian			-2.166	0.461					0	0.5415	FALSE	TRUE
LEPR	transmembrane receptor					1.982	0.0581			0	0.4955	FALSE	FALSE
VDR	transcription regulator	0.152	0.0184			1.067	0.0184			0	0.30475	FALSE	FALSE
beta-estradiol	chemical - endogenous mammalian	1.067	0.0126							0	0.26675	FALSE	FALSE
MGEA5	enzyme	1	0.041							0	0.25	FALSE	FALSE
L-dopa	chemical - endogenous mammalian	-0.316	0.00467	-0.632	0.00467					0	0.237	FALSE	FALSE
CST5	other	0.707	0.0231						0.0231	0	0.17675	FALSE	FALSE
SOX2	transcription regulator	0.718	0.017	-0.622	0.017	-0.622	0.017			0	0.1315	FALSE	FALSE
HDAC1	transcription regulator	-0.447	0.0131							0	0.11175	FALSE	FALSE
LMNA	other				2.69e-05					0	#DIV/0!	FALSE	FALSE
Rhox4b (includes others)	transcription regulator				0.00224					0	#DIV/0!	FALSE	FALSE
HEY1	transcription regulator				0.00247					0	#DIV/0!	FALSE	FALSE
FOXC2	transcription regulator				0.00297					0	#DIV/0!	FALSE	FALSE
ZNF521	other				0.00311					0	#DIV/0!	FALSE	FALSE
phytanic acid	chemical - endogenous mammalian				0.00311		0.00311			0	#DIV/0!	FALSE	FALSE
IHH	enzyme						0.00318			0	#DIV/0!	FALSE	FALSE

## Sheet: I. L-Down
		0.5 h		1 h		2 h		4 h
Upstream Regulator	Molecule Type	z-score	P-value	z-score	P-value	z-score	P-value	z-score	P-value	|z-score| at peak	|Avg.| z-score	All z-score ≥|2|	At least 1 z-score ≥|2|
mir-122	microrna	1.044	4.15e-06	0.402	4.15e-06	1.687	4.15e-06	2.972	4.15e-06	2.972	1.52625	FALSE	TRUE
miR-124-3p (and other miRNAs w/seed AAGGCAC)	mature microrna	2.81	0.0177	2.06	0.0177	2.81	0.0177	2.81	0.0177	2.81	2.6225	TRUE	TRUE
ATF4	transcription regulator	-1.912	0.00543	-1.912	0.00543	-2.63	0.00543	-2.63	0.00543	2.63	2.271	FALSE	TRUE
miR-1-3p (and other miRNAs w/seed GGAAUGU)	mature microrna	2.595	0.0203	0.539	0.0203	2.595	0.0203	2.595	0.0203	2.595	2.081	FALSE	TRUE
EBF1	transcription regulator	-2.433	0.000114	-0.896	0.000114	-2.433	0.000114	-2.433	0.000114	2.433	2.04875	FALSE	TRUE
SYVN1	transporter	-1.342	0.0435	-1.342	0.0435	-2.236	0.0435	-2.236	0.0435	2.236	1.789	FALSE	TRUE
HTT	transcription regulator					-2	0.191	-2	0.191	2	1	FALSE	TRUE
miR-122-5p (miRNAs w/seed GGAGUGU)	mature microrna	1.996	0.014	1.01	0.014	1.996	0.014	1.996	0.014	1.996	1.7495	FALSE	FALSE
PI3K (family)	group	-1.982	0.0321	-1.067	0.0321	-1.982	0.0321	-1.982	0.0321	1.982	1.75325	FALSE	FALSE
PIK3R1	kinase	-1.067	0.0243	-1.067	0.0243	-1.982	0.0243	-1.982	0.0243	1.982	1.5245	FALSE	FALSE
miR-29b-3p (and other miRNAs w/seed AGCACCA)	mature microrna	1.962	0.0113	0.255	0.0113	1.306	0.0113	1.962	0.0113	1.962	1.37125	FALSE	FALSE
ESR1	ligand-dependent nuclear receptor	2.354	0.00465	2.354	0.00465	1.547	0.00465	1.816	0.00465	1.816	2.01775	FALSE	TRUE
D-glucose	chemical - endogenous mammalian			-2.29	0.0706	-2.29	0.0706	-1.786	0.0706	1.786	1.5915	FALSE	TRUE
mir-10	microrna	1.652	0.0264	0.796	0.0264	0.796	0.0264	1.652	0.0264	1.652	1.224	FALSE	FALSE
CST5	other	1.414	0.043	0.707	0.043	2.121	0.043	1.414	0.043	1.414	1.414	FALSE	TRUE
PTEN	phosphatase	1.665	0.0016	1.665	0.0016	1.41	0.0016	1.41	0.0016	1.41	1.5375	FALSE	FALSE
FOXM1	transcription regulator	0.246	0.0258	0.246	0.0258	-0.573	0.0258	-1.393	0.0258	1.393	0.3685	FALSE	FALSE
MMP3	peptidase	-1.342	0.0165	-0.447	0.0165	-0.447	0.0165	-1.342	0.0165	1.342	0.8945	FALSE	FALSE
INHA	growth factor	1.067	0.0159	1.067	0.0159	1.067	0.0159	1.067	0.0159	1.067	1.067	FALSE	FALSE
AGT	growth factor	0.116	0.0461	0.116	0.0461	-1.019	0.0461	-1.019	0.0461	1.019	0.4515	FALSE	FALSE
CXCL8	cytokine	-1.091	0.000708	-0.436	0.000708	-0.218	0.000708	-0.873	0.000708	0.873	0.6545	FALSE	FALSE
KLF3	transcription regulator	-1.342	0.0208	-0.745	0.0208	0.149	0.0208	0.745	0.0208	0.745	0.29825	FALSE	FALSE
NUPR1	transcription regulator	2.111	0.102			2.111	0.102			0	1.0555	FALSE	TRUE
RARA	ligand-dependent nuclear receptor			2	0.446	2	0.446			0	1	FALSE	TRUE
hydrogen peroxide	chemical - endogenous mammalian			-2.556	0.299					0	0.639	FALSE	TRUE
MGEA5	enzyme	-2.449	0.414							0	0.61225	FALSE	TRUE
PKD1	ion channel			-2.236	0.0981					0	0.559	FALSE	TRUE
Ins1	other			-2.197	0.454					0	0.54925	FALSE	TRUE
tretinoin	chemical - endogenous mammalian			-2.172						0	0.543	FALSE	TRUE
EGF	growth factor			-2.029	0.266					0	0.50725	FALSE	TRUE
cyclosporin A	biologic drug			2.003	0.0942					0	0.50075	FALSE	TRUE
PPARG	ligand-dependent nuclear receptor	-1.805	0.46	-1.805	0.46	-1.805	0.46			0	1.35375	FALSE	FALSE
MYCN	transcription regulator			-1.987	0.532	-1.987	0.532			0	0.9935	FALSE	FALSE
RASSF1	other		0.0309	1	0.0309	1	0.0309		0.0309	0	0.5	FALSE	FALSE
AKT1	kinase			-1.953	0.126					0	0.48825	FALSE	FALSE
ADRB	group	1.922	0.136							0	0.4805	FALSE	FALSE
butyric acid	chemical - endogenous mammalian			-1.89	0.168					0	0.4725	FALSE	FALSE
TP63	transcription regulator			-1.794	0.25					0	0.4485	FALSE	FALSE
HSD17B13	enzyme		0.000197		0.000197		0.000197		0.000197	0	0	FALSE	FALSE
ELOVL2	enzyme		0.000587		0.000587		0.000587		0.000587	0	0	FALSE	FALSE

## Sheet: J. BP-Down
		0.5 h		1 h		2 h		4 h
Upstream Regulator	Molecule Type	z-score	P-value	z-score	P-value	z-score	P-value	z-score	P-value	|z-score| at peak	|Avg.| z-score	All z-score ≥|2|	At least 1 z-score ≥|2|
Vegf	group	-2.555	0.0138	-1.102	0.0138	-2.555	0.0138	-2.555	0.0138	2.555	2.19175	FALSE	TRUE
EDN1	cytokine	-2.401	0.00896	-0.785	0.00896	-2.401	0.00896	-2.401	0.00896	2.401	1.997	FALSE	TRUE
progesterone	chemical - endogenous mammalian	-2.335	0.0398	-2.335	0.0398	-2.335	0.0398	-2.335	0.0398	2.335	2.335	TRUE	TRUE
IKZF1	transcription regulator	2.236	0.00655	0.447	0.00655	2.236	0.00655	2.236	0.00655	2.236	1.78875	FALSE	TRUE
L-triiodothyronine	chemical - endogenous mammalian	-2.18	0.014	-2.789	0.014	-2.18	0.014	-2.18	0.014	2.18	2.33225	TRUE	TRUE
HGF	growth factor	-2.137	0.0332	-2.137	0.0332	-2.137	0.0332	-2.137	0.0332	2.137	2.137	TRUE	TRUE
PI3K (complex)	complex	-2	0.043	-1	0.043	-2	0.043	-2	0.043	2	1.75	FALSE	TRUE
26s Proteasome	complex	1.941	0.0205	1.109	0.0205	1.941	0.0205	1.941	0.0205	1.941	1.733	FALSE	FALSE
PGR	ligand-dependent nuclear receptor	-1.633	0.0372	-1.633	0.0372	-1.633	0.0372	-1.633	0.0372	1.633	1.633	FALSE	FALSE
ESR1	ligand-dependent nuclear receptor	1.517	0.022	1.517	0.022	1.517	0.022	1.517	0.022	1.517	1.517	FALSE	FALSE
GnRH analog	biologic drug	-1.195	0.0303	-1.195	0.0303	-1.195	0.0303	-1.195	0.0303	1.195	1.195	FALSE	FALSE
UCP1	transporter	-1	0.0349	-1	0.0349	-1	0.0349	-1	0.0349	1	1	FALSE	FALSE
NLRP3	other	1	0.00324	1	0.00324	1	0.00324	1	0.00324	1	1	FALSE	FALSE
uric acid	chemical - endogenous mammalian	1	0.00908	1	0.00908	1	0.00908	1	0.00908	1	1	FALSE	FALSE
WNT1	cytokine	-1	0.0268		0.0268	-1	0.0268	-1	0.0268	1	0.75	FALSE	FALSE
NOTCH1	transcription regulator	-0.64	0.0173	0.464	0.0173	-0.64	0.0173	-0.64	0.0173	0.64	0.364	FALSE	FALSE
MGEA5	enzyme	-0.378	0.0477	-1.134	0.0477	-0.378	0.0477	-0.378	0.0477	0.378	0.567	FALSE	FALSE
NR3C2	ligand-dependent nuclear receptor	0.152	0.0152	0.152	0.0152	0.152	0.0152	0.152	0.0152	0.152	0.152	FALSE	FALSE
TGFB1	growth factor			2.386						0	0.5965	FALSE	TRUE
HAND1	transcription regulator		0.00141		0.00141		0.00141		0.00141	0	0	FALSE	FALSE
PCGF2	transcription regulator		0.00406		0.00406		0.00406		0.00406	0	0	FALSE	FALSE
GNA12	enzyme		0.00461		0.00461		0.00461		0.00461	0	0	FALSE	FALSE
Na+	chemical - endogenous mammalian		0.00676		0.00676		0.00676		0.00676	0	0	FALSE	FALSE
miR-128-3p (and other miRNAs w/seed CACAGUG)	mature microrna		0.00776		0.00776		0.00776		0.00776	0	0	FALSE	FALSE
THG1L	enzyme		0.00895		0.00895		0.00895		0.00895	0	0	FALSE	FALSE
DDX53	other		0.00895		0.00895		0.00895		0.00895	0	0	FALSE	FALSE
EEF1E1	translation regulator		0.00895		0.00895		0.00895		0.00895	0	0	FALSE	FALSE
DDIAS	other		0.00895		0.00895		0.00895		0.00895	0	0	FALSE	FALSE
TRIM39	other		0.00895		0.00895		0.00895		0.00895	0	0	FALSE	FALSE
REV3L	enzyme		0.00895		0.00895		0.00895		0.00895	0	0	FALSE	FALSE
Magea3 (includes others)	other		0.00895		0.00895		0.00895		0.00895	0	0	FALSE	FALSE
thymidine kinase	group		0.00895		0.00895		0.00895		0.00895	0	0	FALSE	FALSE
MUC13	other		0.00895		0.00895		0.00895		0.00895	0	0	FALSE	FALSE
RAD23A	other		0.00895		0.00895		0.00895		0.00895	0	0	FALSE	FALSE
PPP1R9B	enzyme		0.00895		0.00895		0.00895		0.00895	0	0	FALSE	FALSE
RPL23	other		0.00895		0.00895		0.00895		0.00895	0	0	FALSE	FALSE
RPL24	other		0.00895		0.00895		0.00895		0.00895	0	0	FALSE	FALSE
RGL1	other		0.00895		0.00895		0.00895		0.00895	0	0	FALSE	FALSE
PTP4A1	phosphatase		0.00895		0.00895		0.00895		0.00895	0	0	FALSE	FALSE
miR-1204 (miRNAs w/seed CGUGGCC)	mature microrna		0.00895		0.00895		0.00895		0.00895	0	0	FALSE	FALSE
