# Supplementary material for: Transcriptomic and bioinformatics analysis of the early time-course of the response to prostaglandin F2 alpha in the bovine corpus luteum
Source: Data Brief. 2017 Sep 1;14:695–706. doi: 10.1016/j.dib.2017.08.026 (PMC5596332; doi:10.1016/j.dib.2017.08.026)
Supplement: Supplementary file 5 — Supplementary material [file mmc4.xlsx]

## Sheet: A. IE-Up
Categories	Diseases or Functions Annotation	z-score	P-value (B-H)	# Molecules	|z-score|	Molecules
Organismal Survival	organismal death	-3.921	0.000109	18	3.921	ADAMTS1, ADAMTS4, ANGPT2, CCND1, CYR61, DNAJB1, DNAJB4, ERF, FOS, JMJD6, JUN, NFKBIZ, NR4A2, PLK2, RABGEF1, SNAI1, SNAI2, ZC3H12A
Cellular Movement	migration of cells	3.014	7.11e-06	18	3.014	ADAMTS1, ANGPT2, CCL1, CCND1, CYR61, EGR1, ERF, FOS, FZD4, JMJD6, JUN, NFKBIZ, NR4A2, PER1, RABGEF1, SNAI1, SNAI2, ZC3H12A
Cell Death and Survival	cell viability	2.95	0.0002	13	2.95	ADAMTS1, ANGPT2, CCND1, CYR61, EGR1, FOS, JUN, NR4A2, PLK2, PPP1R16B, RABGEF1, SNAI1, SNAI2
Cellular Movement	migration of tumor cell lines	2.912	0.000912	9	2.912	ANGPT2, CCL1, CCND1, CYR61, EGR1, JUN, NR4A2, SNAI1, SNAI2
Cellular Movement	cell movement	2.892	3.11e-06	20	2.892	ADAMTS1, ANGPT2, CCL1, CCND1, CYR61, DNAJB4, EGR1, ERF, FOS, FZD4, IER2, JMJD6, JUN, NFKBIZ, NR4A2, PER1, RABGEF1, SNAI1, SNAI2, ZC3H12A
Cellular Function and Maintenance	cellular homeostasis	2.862	1.73e-05	16	2.862	ADAMTS1, ANGPT2, CCL1, CCND1, CYR61, DNAJB1, EGR1, FOS, JMJD6, JUN, NFKBIZ, NR4A2, PLK2, SNAI1, SNAI2, ZC3H12A
Organismal Survival	perinatal death	-2.786	0.000911	8	2.786	ADAMTS1, CCND1, FOS, JMJD6, NR4A2, RABGEF1, SNAI1, SNAI2
Cardiovascular System Development and Function, Organismal Development	angiogenesis	2.775	7.81e-07	15	2.775	ADAMTS1, ANGPT2, CCL1, CCND1, CYR61, EGR1, FOS, FZD4, JMJD6, JUN, NR4A2, PPP1R16B, RND1, SNAI2, ZC3H12A
Cellular Movement	cell movement of tumor cell lines	2.755	0.0002	11	2.755	ANGPT2, CCL1, CCND1, CYR61, DNAJB4, EGR1, FOS, JUN, NR4A2, SNAI1, SNAI2
Cellular Movement	invasion of cells	2.648	3.73e-05	12	2.648	ADAMTS1, ANGPT2, CCL1, CCND1, CYR61, DNAJB4, EGR1, FOS, JUN, NR4A2, SNAI1, SNAI2
Developmental Disorder	Growth Failure	-2.607	0.00374	7	2.607	CCND1, EGR1, JMJD6, PLK2, SNAI1, SNAI2, ZC3H12A
Cellular Development	differentiation of cells	2.597	0.000607	16	2.597	ANGPT2, CCL1, CCND1, CYR61, EGR1, ERF, FOS, IER2, JMJD6, JUN, NR4A2, RAB7B, RND1, SNAI1, SNAI2, ZC3H12A
Organismal Survival	neonatal death	-2.596	0.000911	7	2.596	CCND1, FOS, JMJD6, NR4A2, RABGEF1, SNAI1, SNAI2
Cellular Movement	cell movement of breast cancer cell lines	2.561	0.000174	7	2.561	ANGPT2, CCL1, CCND1, FOS, JUN, SNAI1, SNAI2
Cellular Development, Cellular Growth and Proliferation	cell proliferation of tumor cell lines	2.524	0.00101	13	2.524	ADAMTS1, ADAMTS4, ANGPT2, CCND1, CYR61, DNAJB4, EGR1, FOS, JUN, NR4A2, PPP1R10, SNAI1, SNAI2
Cellular Growth and Proliferation	proliferation of cells	2.501	0.000444	21	2.501	ADAMTS1, ADAMTS4, ANGPT2, CCND1, CYR61, DNAJB1, DNAJB4, EGR1, ERF, FOS, FZD4, JUN, NR4A2, PER1, PLK2, PPP1R10, PPP1R16B, RABGEF1, RND1, SNAI1, SNAI2
Cellular Movement	invasion of breast cancer cell lines	2.412	0.000607	6	2.412	ADAMTS1, CCND1, CYR61, JUN, SNAI1, SNAI2
Cancer, Organismal Injury and Abnormalities	metastasis	2.401	0.00593	8	2.401	ADAMTS1, ANGPT2, CCND1, CYR61, FOS, JUN, SNAI1, SNAI2
Cardiovascular System Development and Function, Cellular Movement	cell movement of endothelial cells	2.4	0.000367	7	2.4	ADAMTS1, ANGPT2, CCL1, CYR61, NR4A2, SNAI2, ZC3H12A
Cellular Development, Cellular Growth and Proliferation	cell proliferation of breast cancer cell lines	2.381	0.00512	6	2.381	ADAMTS1, CCND1, CYR61, FOS, JUN, SNAI2
Cell Death and Survival	cell viability of tumor cell lines	2.377	0.0113	7	2.377	ADAMTS1, ANGPT2, CCND1, JUN, PLK2, PPP1R16B, SNAI2
Cellular Movement	chemotaxis	2.339	0.00266	7	2.339	ANGPT2, CCL1, CCND1, CYR61, JMJD6, JUN, SNAI2
Cellular Growth and Proliferation, Tissue Development	generation of cells	2.302	0.0002	16	2.302	ADAMTS1, ANGPT2, CCL1, CCND1, CYR61, EGR1, FOS, JMJD6, JUN, NFKBIZ, NR4A2, PPP1R16B, RABGEF1, RND1, SNAI1, SNAI2
Cellular Movement	invasion of tumor cell lines	2.26	0.000607	9	2.26	ADAMTS1, CCND1, CYR61, DNAJB4, EGR1, JUN, NR4A2, SNAI1, SNAI2
Cell Cycle	mitosis	2.213	0.00658	6	2.213	CCND1, CYR61, EGR1, FOS, JUN, PLK2
Cellular Movement	cell movement of myeloid cells	2.211	0.0101	6	2.211	ANGPT2, CCL1, CCND1, CYR61, JMJD6, NFKBIZ
Cellular Movement, Hematological System Development and Function, Immune Cell Trafficking, Inflammatory Response	cell movement of phagocytes	2.208	0.0103	6	2.208	ANGPT2, CCL1, CCND1, CYR61, JMJD6, NFKBIZ
Cell Cycle	interphase	2.207	0.0138	6	2.207	CCND1, CYR61, EGR1, FOS, JUN, PLK2
Cell-To-Cell Signaling and Interaction	activation of cells	2.207	0.00333	9	2.207	ANGPT2, CCL1, CCND1, CYR61, FOS, JMJD6, NFKBIZ, NR4A2, RABGEF1
Cardiovascular Disease, Hematological Disease	anemia	-2.201	0.0103	5	2.201	CCND1, EGR1, ERF, SNAI2, ZC3H12A
Cellular Development, Hematological System Development and Function, Hematopoiesis, Lymphoid Tissue Structure and Development	differentiation of mononuclear leukocytes	2.2	0.000621	8	2.2	CCL1, CYR61, EGR1, FOS, JMJD6, JUN, NR4A2, SNAI2
Cellular Growth and Proliferation	outgrowth of cells	2.2	0.0116	5	2.2	CCND1, CYR61, JUN, RABGEF1, RND1
Cellular Development, Hematological System Development and Function	differentiation of blood cells	2.195	0.000515	10	2.195	ANGPT2, CCL1, CYR61, EGR1, FOS, JMJD6, JUN, NR4A2, RAB7B, SNAI2
Cellular Movement, Skeletal and Muscular System Development and Function	cell movement of smooth muscle cells	2.191	5.2e-05	6	2.191	ANGPT2, CCL1, CCND1, CYR61, EGR1, FZD4
Cell Cycle	entry into interphase	2.189	0.000367	5	2.189	CCND1, EGR1, FOS, JUN, PLK2
Cardiovascular System Development and Function, Cellular Movement	migration of endothelial cells	2.183	0.00592	5	2.183	ADAMTS1, ANGPT2, CYR61, NR4A2, ZC3H12A
Organismal Injury and Abnormalities	Edema	-2.183	0.00216	6	2.183	ANGPT2, CCND1, ERF, JMJD6, JUN, NFKBIZ
Tissue Development	development of epithelial tissue	2.178	9.51e-05	9	2.178	ADAMTS1, ANGPT2, CCND1, CYR61, EGR1, JUN, NR4A2, PPP1R16B, SNAI2
Cellular Movement	migration of breast cancer cell lines	2.167	0.00302	5	2.167	ANGPT2, CCL1, CCND1, JUN, SNAI2
Cell-To-Cell Signaling and Interaction	adhesion of tumor cell lines	2.16	0.00391	5	2.16	CCND1, CYR61, EGR1, FOS, JUN
Cellular Development	differentiation of lymphatic system cells	2.111	0.000932	8	2.111	CCL1, CYR61, EGR1, FOS, JMJD6, NR4A2, RAB7B, SNAI2
Protein Synthesis	metabolism of protein	2.099	0.017	7	2.099	ADAMTS4, ANGPT2, CCND1, FOS, JUN, PLK2, ZC3H12A
Cell-To-Cell Signaling and Interaction, Cellular Movement, Hematological System Development and Function, Immune Cell Trafficking	recruitment of leukocytes	2	0.0002	7	2	ANGPT2, CCL1, CYR61, EGR1, FOS, JUN, SNAI1
Cellular Movement, Skeletal and Muscular System Development and Function	migration of smooth muscle cells	2	0.000355	5	2	ANGPT2, CCND1, CYR61, EGR1, FZD4
Cardiovascular System Development and Function, Cellular Movement	movement of vascular endothelial cells	2	0.000912	5	2	ADAMTS1, ANGPT2, CYR61, NR4A2, SNAI2
Cancer, Organismal Injury and Abnormalities	metastasis of tumor cell lines	2	0.00604	4	2	ADAMTS1, ANGPT2, SNAI1, SNAI2
Psychological Disorders	hyperactive behavior	-1.982	0.0028	4	1.982	FOS, NR4A2, PER1, SNAI2
Cancer	cell transformation	1.981	0.0137	5	1.981	CCND1, CYR61, EGR1, FOS, JUN
Cell-mediated Immune Response, Cellular Development, Cellular Function and Maintenance, Cellular Growth and Proliferation, Embryonic Development, Hematological System Development and Function, Hematopoiesis, Lymphoid Tissue Structure and Development, Organ Development, Organismal Development, Tissue Development	differentiation of T lymphocytes	1.98	0.00244	6	1.98	CCL1, CYR61, EGR1, JMJD6, NR4A2, SNAI2
Cellular Movement, Hematological System Development and Function, Immune Cell Trafficking	cell movement of antigen presenting cells	1.98	0.00794	5	1.98	ANGPT2, CCL1, CCND1, CYR61, JMJD6
DNA Replication, Recombination, and Repair	repair of DNA	1.977	0.0138	4	1.977	CCND1, FOS, JUN, NR4A2
Cardiovascular System Development and Function, Cellular Development, Cellular Function and Maintenance, Cellular Growth and Proliferation, Organismal Development, Tissue Development	endothelial cell development	1.97	5.37e-05	8	1.97	ADAMTS1, ANGPT2, CYR61, EGR1, JUN, NR4A2, PPP1R16B, SNAI2
Cellular Development, Hematological System Development and Function, Hematopoiesis, Lymphoid Tissue Structure and Development	differentiation of lymphocytes	1.969	0.00184	7	1.969	CCL1, CYR61, EGR1, FOS, JMJD6, NR4A2, SNAI2
Cell Cycle	entry into S phase	1.966	0.00223	4	1.966	CCND1, FOS, JUN, PLK2
Cardiovascular System Development and Function, Organismal Development	vasculogenesis	1.962	4.48e-05	11	1.962	ADAMTS1, ANGPT2, CCL1, CYR61, EGR1, FZD4, JUN, NR4A2, PPP1R16B, RND1, SNAI2
Cellular Movement, Skeletal and Muscular System Development and Function	cell movement of vascular smooth muscle cells	1.961	0.000121	5	1.961	ANGPT2, CCL1, CCND1, EGR1, FZD4
Cellular Development, Cellular Growth and Proliferation, Hair and Skin Development and Function	proliferation of epithelial cell lines	1.961	0.0102	4	1.961	CCND1, CYR61, EGR1, JUN
Cancer	transformation of fibroblast cell lines	1.898	0.0103	4	1.898	CCND1, EGR1, FOS, JUN
Cell Death and Survival	cell death of fibroblast cell lines	1.812	0.00352	6	1.812	CCND1, CYR61, EGR1, JUN, NR4A2, ZC3H12A
Organismal Development	size of animal	1.715	0.00412	4	1.715	CCND1, EGR1, FOS, JMJD6
Cardiovascular System Development and Function, Cellular Development, Cellular Function and Maintenance, Cellular Growth and Proliferation, Organismal Development, Tissue Development	proliferation of endothelial cells	1.709	0.000168	7	1.709	ADAMTS1, ANGPT2, EGR1, JUN, NR4A2, PPP1R16B, SNAI2
Cellular Development, Cellular Growth and Proliferation, Hematological System Development and Function, Hematopoiesis, Tissue Development	development of blood cells	1.683	6.53e-06	12	1.683	ANGPT2, CCL1, CCND1, CYR61, EGR1, FOS, JMJD6, JUN, NFKBIZ, NR4A2, SNAI1, SNAI2
Cellular Movement, Hematological System Development and Function, Immune Cell Trafficking	cell movement of leukocytes	1.646	0.00101	9	1.646	ANGPT2, CCL1, CCND1, CYR61, FOS, JMJD6, JUN, NFKBIZ, ZC3H12A
Protein Synthesis	synthesis of protein	1.616	0.012	5	1.616	ANGPT2, CCND1, FOS, JUN, ZC3H12A
Cellular Development, Cellular Growth and Proliferation, Organ Development, Skeletal and Muscular System Development and Function, Tissue Development	proliferation of smooth muscle cells	1.609	9.89e-05	7	1.609	ANGPT2, CCND1, EGR1, FOS, FZD4, JUN, NR4A2
DNA Replication, Recombination, and Repair	synthesis of DNA	1.598	0.00294	6	1.598	ANGPT2, CCND1, CYR61, FOS, JUN, SNAI1
Cellular Assembly and Organization, Cellular Function and Maintenance	organization of cytoskeleton	1.588	0.0138	9	1.588	ANGPT2, CDC42EP2, CYR61, EGR1, FOS, JUN, PLK2, RABGEF1, RND1
Cancer, Organismal Injury and Abnormalities	neoplasia of cells	1.566	0.0118	16	1.566	ADAMTS1, ANGPT2, CCND1, CYR61, DNAJB4, EGR1, ERF, FOS, JUN, NR4A2, PDE7B, PER1, PPP1R10, RABGEF1, SNAI1, SNAI2
Cellular Movement, Immune Cell Trafficking	leukocyte migration	1.552	6.53e-06	13	1.552	ANGPT2, CCL1, CCND1, CYR61, EGR1, FOS, JMJD6, JUN, NFKBIZ, PER1, RABGEF1, SNAI1, ZC3H12A
Cellular Assembly and Organization, Cellular Function and Maintenance	microtubule dynamics	1.544	0.0153	8	1.544	ANGPT2, CDC42EP2, CYR61, EGR1, FOS, JUN, RABGEF1, RND1
Cell Death and Survival	apoptosis of breast cancer cell lines	-1.516	0.000125	7	1.516	ANGPT2, CCND1, CYR61, JUN, PLK2, SNAI1, SNAI2
Cellular Development	branching of cells	1.507	0.0103	5	1.507	ANGPT2, CYR61, FOS, JUN, RND1
					0
					0
					0
					0
					0
					0
					0
					0
					0
					0
					0
					0
					0
					0
					0
					0
					0
					0
					0
					0
					0
					0
					0
					0
					0
					0
					0
					0
					0
					0
					0
					0
					0
					0
					0
					0
					0
					0
					0
					0
					0
					0
					0
					0
					0
					0
					0
					0
					0
					0
					0
					0
					0
					0
					0
					0
					0
					0
					0
					0
					0
					0
					0
					0
					0
					0
					0
					0
					0
					0
					0
					0
					0
					0
					0
					0
					0
					0
					0
					0
					0
					0
					0
					0
					0
					0
					0
					0
					0
					0
					0
					0
					0
					0
					0
					0
					0
					0
					0
					0
					0
					0
					0
					0
					0
					0
					0
					0
					0
					0
					0
					0
					0
					0
					0
					0
					0
					0
					0
					0
					0
					0
					0
					0
					0
					0
					0
					0
					0
					0
					0
					0
					0
					0
					0
					0
					0
					0
					0
					0
					0
					0
					0
					0
					0
					0
					0
					0
					0
					0
					0
					0
					0
					0
					0
					0
					0
					0
					0
					0
					0
					0
					0
					0
					0
					0
					0
					0
					0
					0
					0
					0
					0
					0
					0
					0
					0
					0
					0
					0
					0
					0
					0
					0
					0
					0
					0
					0
					0
					0
					0
					0
					0
					0
					0
					0
					0
					0
					0
					0
					0
					0
					0
					0
					0
					0
					0
					0
					0
					0
					0
					0
					0
					0
					0
					0
					0
					0
					0
					0
					0
					0
					0
					0
					0
					0
					0
					0
					0
					0
					0
					0
					0
					0
					0
					0
					0
					0
					0
					0
					0
					0
					0
					0
					0
					0
					0
					0
					0
					0
					0
					0
					0
					0
					0
					0
					0
					0
					0
					0
					0
					0
					0
					0
					0
					0
					0
					0
					0
					0
					0
					0
					0
					0
					0
					0
					0
					0
					0
					0
					0
					0
					0
					0
					0
					0
					0
					0
					0
					0
					0
					0
					0
					0
					0
					0
					0
					0
					0
					0
					0
					0
					0
					0
					0
					0
					0
					0
					0
					0
					0
					0
					0
					0
					0
					0
					0
					0
					0
					0
					0
					0
					0
					0
					0
					0
					0
					0
					0
					0
					0
					0
					0
					0
					0
					0
					0
					0
					0
					0
					0
					0
					0
					0
					0
					0
					0
					0
					0
					0
					0
					0
					0
					0
					0
					0
					0
					0
					0
					0
					0
					0
					0
					0
					0
					0
					0
					0
					0
					0
					0
					0
					0
					0
					0
					0
					0
					0
					0
					0
					0
					0
					0
					0
					0
					0
					0
					0
					0
					0
					0
					0
					0
					0
					0
					0
					0
					0
					0
					0
					0
					0
					0
					0
					0
					0
					0
					0
					0
					0
					0
					0
					0
					0
					0
					0
					0
					0
					0
					0
					0
					0
					0
					0
					0
					0
					0
					0
					0
					0
					0
					0
					0
					0
					0
					0
					0
					0
					0
					0
					0
					0
					0
					0
					0
					0
					0
					0
					0
					0
					0
					0
					0
					0
					0
					0
					0
					0
					0
					0
					0
					0
					0
					0
					0
					0
					0
					0
					0
					0
					0
					0
					0
					0
					0
					0
					0
					0
					0
					0
					0
					0
					0
					0
					0
					0
					0
					0
					0
					0
					0
					0
					0
					0
					0
					0
					0
					0
					0
					0
					0
					0
					0
					0
					0
					0
					0
					0
					0
					0
					0
					0
					0
					0
					0
					0
					0
					0
					0
					0
					0
					0
					0
					0
					0
					0
					0
					0
					0
					0
					0
					0
					0
					0
					0
					0
					0
					0
					0
					0
					0
					0
					0
					0
					0
					0
					0
					0
					0
					0
					0
					0
					0
					0
					0
					0
					0
					0
					0
					0
					0
					0
					0
					0
					0
					0
					0
					0
					0
					0
					0
					0
					0
					0
					0
					0
					0
					0
					0
					0
					0
					0
					0
					0
					0
					0
					0
					0
					0
					0
					0
					0
					0
					0
					0
					0
					0
					0
					0
					0
					0
					0
					0
					0
					0
					0
					0
					0
					0
					0
					0
					0
					0
					0
					0
					0
					0
					0
					0
					0
					0
					0
					0
					0
					0
					0
					0
					0
					0
					0
					0
					0
					0
					0
					0
					0
					0
					0
					0
					0
					0
					0
					0
					0
					0
					0
					0
					0
					0
					0
					0
					0
					0
					0
					0
					0
					0
					0
					0
					0
					0
					0
					0
					0
					0
					0
					0
					0
					0
					0
					0
					0
					0
					0
					0
					0
					0
					0
					0
					0
					0
					0
					0
					0
					0
					0
					0
					0
					0
					0
					0
					0
					0
					0
					0
					0
					0
					0
					0
					0
					0
					0
					0
					0
					0
					0
					0
					0
					0
					0
					0
					0
					0
					0
					0
					0
					0
					0
					0
					0
					0
					0
					0
					0
					0
					0
					0
					0
					0
					0
					0
					0
					0
					0
					0
					0
					0
					0
					0
					0
					0
					0
					0
					0
					0
					0
					0
					0
					0
					0
					0
					0
					0
					0
					0
					0
					0
					0
					0
					0
					0
					0
					0
					0
					0
					0
					0
					0
					0
					0
					0
					0
					0
					0
					0
					0
					0
					0
					0
					0
					0
					0
					0
					0
					0
					0
					0
					0
					0
					0
					0
					0
					0
					0
					0
					0
					0
					0
					0
					0
					0
					0
					0
					0
					0
					0
					0
					0
					0
					0
					0
					0
					0
					0
					0
					0
					0
					0
					0
					0
					0
					0
					0
					0
					0
					0
					0
					0
					0
					0
					0
					0
					0
					0
					0
					0
					0
					0
					0
					0
					0
					0
					0
					0
					0
					0
					0
					0
					0
					0
					0
					0
					0
					0
					0
					0
					0
					0
					0
					0
					0
					0
					0
					0
					0
					0
					0
					0
					0
					0
					0
					0
					0
					0
					0
					0
					0
					0
					0
					0
					0
					0
					0
					0
					0
					0
					0
					0
					0
					0
					0
					0
					0
					0
					0
					0
					0
					0
					0
					0
					0
					0
					0
					0
					0
					0
					0
					0
					0
					0
					0
					0
					0
					0
					0
					0
					0
					0
					0
					0
					0
					0
					0

## Sheet: B. E-Up
Categories	Diseases or Functions Annotation	z-score	Flags	P-value (B-H)	# Molecules	|z-score|	Molecules
Organismal Survival	organismal death	-5.364	bias	0.000758	39	5.364	AMD1, ARC, ATF3, BCL6, CEBPD, CSRNP1, DNAJC21, DUSP1, EDNRB, EGR2, EGR3, EIF4A1, FOSL1, GADD45A, GJA1, GNE, HAT1, IGFBP3, INSIG1, KLF5, KLF6, MXI1, MYC, NAB1, NEXN, NFIL3, NPPC, NR4A3, PDE4B, PFKFB3, PLAT, PPP1R15A, RFK, SLC20A1, SLC2A3, SMARCA5, TEAD4, TP53BP2, ZFP36
Organismal Development	size of body	4.06	bias	0.00478	18	4.06	BAMBI, BCL6, DUSP1, EDNRB, EGR2, FOSB, HAT1, IFRD1, IGFBP3, INSIG1, KLF6, MYC, NAB1, NPPC, PLAT, TP53BP2, TRIB1, ZFP36
Cell Death and Survival	cell survival	3.787	bias	6.01e-06	32	3.787	ATF3, BAMBI, BCL6, BTG2, CDK8, CEBPD, DUSP1, EGR3, EIF4A1, FGF18, FKBP5, FOSL1, GADD45A, GJA1, IGFBP3, INSIG1, JUND, KLF5, KLF6, MTMR12, MYC, NFIL3, NOP58, NR4A1, NR4A3, PFDN6, PLAT, PPP1CC, RFK, STC1, TP53BP2, ZFP36
Cell Death and Survival	cell viability	3.471	bias	1.62e-05	30	3.471	ATF3, BCL6, BTG2, CDK8, CEBPD, DUSP1, EGR3, EIF4A1, FGF18, FKBP5, FOSL1, GADD45A, GJA1, IGFBP3, INSIG1, KLF5, KLF6, MTMR12, MYC, NFIL3, NOP58, NR4A1, NR4A3, PFDN6, PLAT, PPP1CC, RFK, STC1, TP53BP2, ZFP36
Inflammatory Response, Organismal Injury and Abnormalities	inflammation of organ	-3.341	bias	0.031	21	3.341	ATF3, BCL6, CH25H, DUSP1, DUSP2, EDNRB, EGR2, EREG, GADD45A, GADD45G, IGFBP3, INSIG1, JUNB, MXI1, NFIL3, NR4A1, PDE4B, PLAT, TP53BP2, TUBB2A, ZFP36
Developmental Disorder	Growth Failure	-3.265	bias	0.0328	12	3.265	ARC, BCL6, EDNRB, GADD45A, IGFBP3, MYC, NPPC, NR4A3, PLAT, SLC20A1, TRIB1, ZFP36
Cellular Development	differentiation of cells	2.991	bias	5.07e-06	43	2.991	AMD1, ATF3, BCL6, BTG2, CEBPD, DUSP1, EDNRB, EGR2, EGR3, EREG, FGF18, FOSL1, GADD45G, GJA1, GPRC5B, IFRD1, IGFBP3, INSIG1, JUNB, JUND, KLF5, MYC, NAB1, NFIL3, NOCT, NPPC, NR4A1, NR4A3, PLAT, PPP1R15A, RASD1, RND3, SEMA7A, SFPQ, SMARCA1, SMARCA5, SMOC1, STC1, TEAD4, TP53BP2, TRAF1, TRIB1, ZFP36
Cellular Development, Connective Tissue Development and Function, Tissue Development	differentiation of bone	2.561		0.000741	13	2.561	CEBPD, FGF18, FOSL1, GJA1, JUNB, JUND, KLF5, MYC, NOCT, NPPC, SEMA7A, SMOC1, STC1
Nutritional Disease	weight loss	-2.549	bias	0.0297	7	2.549	ATF3, DUSP1, EGR2, EREG, NFIL3, NR4A3, ZFP36
Embryonic Development, Organismal Development	development of body trunk	2.52	bias	0.00776	22	2.52	ATF3, CEBPD, DUSP1, EDNRB, EGR2, EGR3, EREG, FGF18, FHOD3, FOSB, GADD45G, GJA1, HAT1, KLF6, MYC, NAB1, NFIL3, NPPC, NR4A1, PLAT, SLC20A1, TP53BP2
Cell Death and Survival	apoptosis of prostate cancer cell lines	2.499		0.00715	7	2.499	FOSL1, GADD45A, GADD45G, IGFBP3, KLF6, MYC, NR4A1
Cell Signaling	protein kinase cascade	2.449	bias	0.0375	9	2.449	GADD45A, GADD45G, GJA1, GPRC5B, IGFBP3, MYC, SLC20A1, TRIB1, ZFP36
Organ Development, Reproductive System Development and Function	growth of genital organ	2.41	bias	0.00415	6	2.41	EREG, GJA1, MYC, NOP58, NPPC, NR4A1
Embryonic Development, Organismal Development	development of abdomen	2.384	bias	0.0266	12	2.384	ATF3, EDNRB, EREG, GADD45G, GJA1, KLF6, MYC, NFIL3, NPPC, NR4A1, PLAT, SLC20A1
Cellular Development, Connective Tissue Development and Function, Skeletal and Muscular System Development and Function, Tissue Development	differentiation of osteoblasts	2.36		7.03e-05	12	2.36	CEBPD, FGF18, FOSL1, GJA1, JUNB, JUND, MYC, NOCT, NPPC, SEMA7A, SMOC1, STC1
Cell Death and Survival	cell viability of tumor cell lines	2.35	bias	1.05e-05	23	2.35	ATF3, BCL6, BTG2, CDK8, CEBPD, DUSP1, EIF4A1, FKBP5, FOSL1, IGFBP3, INSIG1, KLF5, KLF6, MTMR12, MYC, NR4A1, PFDN6, PLAT, PPP1CC, RFK, STC1, TP53BP2, ZFP36
Cellular Movement	cell movement	2.288	bias	0.00388	34	2.288	AMD1, ATF3, BTG2, CCNYL1, CEBPD, DUSP1, EDNRB, EGR2, EREG, FOSB, FOSL1, GADD45A, GJA1, IGFBP3, JUNB, JUND, KLF5, KLF6, MAP3K2, MYC, NEXN, NFIL3, NR4A1, PDE4B, PHLDA2, PLAT, PPP1R15A, RABEP1, RGCC, RND3, STC1, TEAD4, TP53BP2, TRIB1
Cellular Development, Connective Tissue Development and Function, Tissue Development	differentiation of connective tissue cells	2.246		7.26e-05	19	2.246	ATF3, CEBPD, EGR2, FGF18, FOSL1, GJA1, INSIG1, JUNB, JUND, KLF5, MYC, NOCT, NPPC, NR4A1, NR4A3, SEMA7A, SMOC1, STC1, ZFP36
Cell Cycle	cell cycle progression	2.229	bias	2.11e-05	26	2.229	AATF, ATF3, BCL6, BTG2, DUSP1, EREG, FOSL1, GADD45A, GADD45G, GJA1, HAT1, IGFBP3, JUNB, KLF5, KLF6, MXI1, MYC, NR4A1, NR4A3, PPP1R15A, RGCC, SFPQ, SMARCA1, TP53BP2, ZBTB10, ZBTB5
Cellular Growth and Proliferation	colony formation of lung cancer cell lines	-2.213	bias	0.000818	5	2.213	GADD45A, GADD45G, IGFBP3, KLF6, RASD1
Organ Development, Reproductive System Development and Function	growth of ovarian follicle	2.195	bias	0.000818	5	2.195	EREG, GJA1, MYC, NPPC, NR4A1
Cell Death and Survival	cell death of central nervous system cells	-2.193		0.0214	8	2.193	ATF3, DUSP1, GJA1, JUNB, KLF6, NFIL3, PFKFB3, PLAT
Organismal Development	development of genitourinary system	2.176	bias	0.0172	18	2.176	BCL6, CCNYL1, CEBPD, DUSP1, EGR4, EREG, FOSL1, GADD45G, GJA1, INSIG1, JUND, KLF6, MYC, NPPC, NR4A1, NR4A3, PHLDA2, TRIB1
Cell Death and Survival, Organismal Injury and Abnormalities	apoptosis of epithelial cell lines	2.037		0.00664	8	2.037	ATF3, BCL6, CEBPD, IGFBP3, MYC, PPP1R15A, TP53BP2, TRAF1
Cancer, Cell Death and Survival, Organismal Injury and Abnormalities, Tumor Morphology	cell viability of tumor cells	2	bias	0.0169	5	2	CEBPD, FGF18, MYC, STC1, ZFP36
Cellular Development, Cellular Growth and Proliferation, Endocrine System Development and Function	proliferation of endocrine cells	1.994	bias	0.0398	4	1.994	C8orf4, MYC, NR4A1, NR4A3
Dermatological Diseases and Conditions, Inflammatory Disease, Inflammatory Response, Organismal Injury and Abnormalities	Dermatitis	-1.98		0.0231	10	1.98	DUSP1, DUSP2, EREG, GADD45A, JUNB, MXI1, NR4A1, PDE4B, TUBB2A, ZFP36
Cancer, Organismal Injury and Abnormalities	hyperplasia of blood cells	-1.98	bias	0.0398	4	1.98	BCL6, C8orf4, GADD45A, ZFP36
Cell Death and Survival	cell viability of breast cancer cell lines	1.979	bias	0.00153	8	1.979	BTG2, CEBPD, DUSP1, EIF4A1, FKBP5, IGFBP3, INSIG1, MYC
Cellular Movement, Skeletal and Muscular System Development and Function	cell movement of smooth muscle cells	1.964	bias	0.0398	5	1.964	ATF3, DUSP1, MYC, PLAT, TRIB1
Cell Death and Survival, Organismal Injury and Abnormalities	necrosis of vascular endothelial cells	-1.964		0.0398	4	1.964	ATF3, IGFBP3, KLF5, NR4A3
Cell Death and Survival, Reproductive System Development and Function	cell viability of breast cell lines	1.949	bias	0.00124	4	1.949	BTG2, DUSP1, KLF5, NFIL3
Organismal Development, Reproductive System Development and Function	development of reproductive system	1.949	bias	0.0398	13	1.949	BCL6, CCNYL1, CEBPD, EGR4, FOSL1, GADD45G, GJA1, JUND, KLF6, NPPC, NR4A1, NR4A3, PHLDA2
Carbohydrate Metabolism	metabolism of carbohydrate	1.94	bias	0.0371	12	1.94	B3GALNT2, GNE, IGFBP3, MYC, NPPC, NR4A1, NR4A3, PFKFB3, PLAT, PPP1CC, PPP1R15A, TIGAR
Gene Expression	transcription	1.933		1.8e-10	48	1.933	AATF, ATF3, BAMBI, BCL6, BTAF1, BTG2, CDK8, CEBPD, CSRNP1, DHX15, DUSP1, EDNRB, EGR2, EGR4, EREG, FOSB, FOSL1, GADD45A, GADD45G, GJA1, HSPH1, IFRD1, JUNB, JUND, KLF5, KLF6, MAP3K2, MXI1, MYC, NAB1, NFIL3, NOCT, NR4A1, NR4A3, PPP1CC, PPP1R15A, RASD1, RGCC, SFPQ, SLC20A1, SMARCA1, SMARCA5, SPTY2D1, TEAD4, TLE3, TRAF1, ZBTB10, ZFP36
Cardiovascular System Development and Function, Organismal Development	angiogenesis	1.871	bias	0.000783	21	1.871	ATF3, EDNRB, EGR3, EREG, FBXO42, FGF18, FOSL1, GADD45A, GJA1, IGFBP3, JUNB, KLF5, KLF6, MYC, NPPC, NR4A1, PFKFB3, PLAT, RGCC, STC1, TEAD4
Cardiovascular System Development and Function	development of vasculature	1.871	bias	0.00149	22	1.871	ATF3, EDNRB, EGR3, EREG, FBXO42, FGF18, FOSL1, GADD45A, GJA1, IGFBP3, JUNB, KLF5, KLF6, MYC, NPPC, NR4A1, PFKFB3, PLAT, RGCC, SLC4A7, STC1, TEAD4
Cellular Movement	migration of cells	1.862	bias	0.0373	27	1.862	ATF3, BTG2, DUSP1, EDNRB, EGR2, EREG, FOSL1, GADD45A, GJA1, IGFBP3, KLF5, KLF6, MAP3K2, MYC, NEXN, NFIL3, NR4A1, PDE4B, PHLDA2, PLAT, PPP1R15A, RABEP1, RGCC, RND3, STC1, TEAD4, TP53BP2
Cell Death and Survival	cell death	-1.836		9.34e-12	67	1.836	AATF, ARC, ATF3, BCL6, BTG2, C8orf4, CCT2, CDK8, CEBPD, CSRNP1, DCUN1D3, DUSP1, DUSP2, EDNRB, EGR2, EGR3, EGR4, EIF3B, EREG, FGF18, FKBP5, FOSB, FOSL1, GADD45A, GADD45G, GJA1, GNE, HAT1, HSPH1, IFRD1, IGFBP3, JUNB, JUND, KLF5, KLF6, LTV1, MAP3K2, MXI1, MYC, NFIL3, NR4A1, NR4A3, PDE4B, PFKFB3, PHLDA2, PLAT, PPP1CC, PPP1R15A, RASD1, RDH12, RFK, RND3, SEMA7A, SFPQ, SLC20A1, SLC2A3, SLC4A7, SMARCA1, …
Cardiovascular System Development and Function, Organismal Development	vasculogenesis	1.791	bias	0.00831	16	1.791	ATF3, EDNRB, EGR3, GADD45A, GJA1, IGFBP3, JUNB, KLF5, MYC, NPPC, NR4A1, PFKFB3, PLAT, RGCC, STC1, TEAD4
Gene Expression	transcription of RNA	1.778		8.16e-11	46	1.778	AATF, ATF3, BAMBI, BCL6, BTAF1, BTG2, CDK8, CEBPD, CSRNP1, DUSP1, EDNRB, EGR2, EGR4, EREG, FOSB, FOSL1, GADD45A, GADD45G, GJA1, HSPH1, IFRD1, JUNB, JUND, KLF5, KLF6, MAP3K2, MXI1, MYC, NAB1, NFIL3, NOCT, NR4A1, NR4A3, PPP1CC, RASD1, RGCC, SFPQ, SLC20A1, SMARCA1, SMARCA5, SPTY2D1, TEAD4, TLE3, TRAF1, ZBTB10, ZFP36
Gene Expression	expression of RNA	1.764		5e-10	49	1.764	AATF, ATF3, BAMBI, BCL6, BTAF1, BTG2, CDK8, CEBPD, CSRNP1, DUSP1, EDNRB, EGR2, EGR4, EIF3B, EREG, FOSB, FOSL1, GADD45A, GADD45G, GJA1, HSPH1, IFRD1, IGFBP3, JUNB, JUND, KLF5, KLF6, MAP3K2, MXI1, MYC, NAB1, NFIL3, NOCT, NR4A1, NR4A3, PPP1CC, PPP1R15A, RASD1, RGCC, SFPQ, SLC20A1, SMARCA1, SMARCA5, SPTY2D1, TEAD4, TLE3, TRAF1, ZBTB10, ZFP36
Gene Expression	transcription of DNA	1.716		5.22e-08	37	1.716	AATF, ATF3, BAMBI, BCL6, BTG2, CEBPD, CSRNP1, EDNRB, EGR2, EGR4, EREG, FOSB, FOSL1, HSPH1, IFRD1, JUNB, JUND, KLF5, KLF6, MAP3K2, MXI1, MYC, NAB1, NFIL3, NOCT, NR4A1, NR4A3, RASD1, RGCC, SFPQ, SMARCA1, SMARCA5, SPTY2D1, TEAD4, TLE3, ZBTB10, ZFP36
Cell Death and Survival, Neurological Disease, Organismal Injury and Abnormalities	cell death of cerebral cortex cells	-1.678		0.0398	6	1.678	ATF3, DUSP1, JUNB, KLF6, NFIL3, PLAT
Organismal Development	mass of organism	1.673	bias	0.0375	8	1.673	DUSP1, IFRD1, IGFBP3, MYC, NPPC, PHLDA2, RASD1, ZFP36
Cell Death and Survival	apoptosis of colorectal cancer cell lines	1.638		0.00218	9	1.638	AATF, ATF3, GADD45A, IGFBP3, MYC, PDE4B, PPP1R15A, SFPQ, TP53BP2
Cell Death and Survival	apoptosis of neurons	-1.568	bias	0.0261	10	1.568	ATF3, BTG2, DUSP1, HSPH1, KLF6, NR4A3, PLAT, RASD1, TP53BP2, USP53
Cancer, Cell Death and Survival, Organismal Injury and Abnormalities, Tumor Morphology	cell death of tumor cells	1.567		0.0139	11	1.567	CEBPD, EIF3B, FGF18, GADD45A, IGFBP3, MYC, NR4A1, RND3, STC1, TRIB1, ZFP36
Cell Death and Survival, Skeletal and Muscular Disorders	necrosis of muscle	-1.555	bias	0.0178	9	1.555	BCL6, FOSL1, JUND, KLF5, MYC, NR4A3, PLAT, PPP1CC, PPP1R15A
Cellular Movement	invasion of cells	1.533	bias	0.031	16	1.533	AMD1, ATF3, DUSP1, EDNRB, EREG, FAM43A, FOSL1, GJA1, JUNB, JUND, KLF6, MYC, NR4A1, PLAT, RND3, ZFP36
Cell Death and Survival	cell death of neuroglia	-1.521		0.0185	5	1.521	EGR2, GJA1, MYC, PFKFB3, PLAT

## Sheet: C. DE-Up
Categories	Diseases or Functions Annotation	z-score	Flags	P-value (B-H)	# Molecules	|z-score|	Molecules
Organismal Survival	organismal death	-7.693	bias	2.02e-08	84	7.693	ABL2, AGO2, AHI1, AREG, ARID5B, ATP2A2, BCL3, CBFB, CCL3L3, CDKN1A, CHKA, CSRP3, CXCL5, CXCL8, CYP26B1, DDX5, DNAJB9, DOT1L, DPH3, EDN2, ERI1, F2RL1, F3, FERMT2, FGF2, FGF7, GAS1, GCH1, GDF11, H2AFZ, HGF, HK2, HSPA5, IFNAR1, IL1A, IL1R1, IL33, INHBA, ITGAV, IVNS1ABP, JAK2, JPH1, JPH2, KMT5A, KRT8, LIN7C, MAP2K3, MAP3K8, MARCKSL1, METAP2, MMP12, MUSK, NDRG1, NFKB1, PELI1, PICALM, PIK3CA, PKNOX1, P…
Organismal Survival	morbidity or mortality	-7.531	bias	1.93e-08	85	7.531	ABL2, AGO2, AHI1, AREG, ARID5B, ATP2A2, BCL3, CBFB, CCL3L3, CDKN1A, CHKA, CSRP3, CXCL5, CXCL8, CYP26B1, DDX5, DNAJB9, DOT1L, DPH3, EDN2, ERI1, F2RL1, F3, FERMT2, FGF2, FGF7, GAS1, GCH1, GDF11, H2AFZ, HGF, HK2, HSPA5, IFNAR1, IL1A, IL1R1, IL33, INHBA, IRAK2, ITGAV, IVNS1ABP, JAK2, JPH1, JPH2, KMT5A, KRT8, LIN7C, MAP2K3, MAP3K8, MARCKSL1, METAP2, MMP12, MUSK, NDRG1, NFKB1, PELI1, PICALM, PIK3CA, PK…
Cell Death and Survival	cell survival	5.904	bias	1.01e-08	60	5.904	ABL2, AGO2, AMIGO2, AREG, BCL3, BHLHE40, CBFB, CDKN1A, CHKA, CXCL8, DDX5, DOT1L, DUSP5, F2RL1, FGF2, FGF7, GCH1, HGF, HK2, HSPA5, IER3, IL1A, IL33, ISG20L2, ITGAV, JAK2, JMJD1C, LDHA, MAP2K3, MAP3K8, METAP2, MUSK, NDRG1, NFKB1, PDP1, PIK3CA, PIM1, PLAUR, POLB, PPM1D, PPP1CB, RASSF8, RHEB, RUNX1, S1PR3, SERPINB2, SERPINE1, SLC2A1, SNAP25, SOCS1, SOCS3, SOX4, SPP1, TAF4B, TBC1D9, THBD, THBS1, TXN, …
Cell Death and Survival	cell viability	5.791	bias	3.73e-09	59	5.791	ABL2, AGO2, AMIGO2, AREG, BCL3, BHLHE40, CBFB, CDKN1A, CHKA, CXCL8, DDX5, DOT1L, DUSP5, F2RL1, FGF2, FGF7, GCH1, HGF, HK2, HSPA5, IER3, IL1A, IL33, ISG20L2, ITGAV, JAK2, JMJD1C, LDHA, MAP2K3, MAP3K8, METAP2, MUSK, NDRG1, NFKB1, PDP1, PIK3CA, PIM1, PLAUR, POLB, PPM1D, PPP1CB, RASSF8, RHEB, RUNX1, S1PR3, SERPINB2, SERPINE1, SLC2A1, SNAP25, SOCS1, SOCS3, SPP1, TAF4B, TBC1D9, THBD, THBS1, TXN, UTP15,…
Cellular Growth and Proliferation, Tissue Development	generation of cells	5.135	bias	1.01e-08	76	5.135	ABL2, AGFG1, AGO2, AHI1, AMIGO2, AREG, ARID5B, BCL3, BHLHE40, BTG3, CBFB, CCL3L3, CD83, CDKN1A, CHSY1, CXCL5, CXCL8, CYP26B1, DDX3Y, DNAJA1, F2RL1, F3, FGF2, FGF7, GEM, HGF, HSPA5, IFNAR1, IL1A, IL1R1, IL33, INHBA, ITGA2, JAK2, JMJD1C, JPH2, KRT18, KRT8, LRRN3, MAP2K3, MAP3K8, METAP2, MUSK, NFKB1, PICALM, PIK3CA, PIM1, PKNOX1, PLAUR, PLPPR4, PNP, POLB, PPM1D, PSME4, RUNX1, S1PR3, SDC4, SERPINE1, …
Organismal Development	size of body	4.967	bias	0.00142	30	4.967	ABL2, AHI1, AREG, ARID5B, ATP2A2, CDKN1A, DNAJA1, EDN2, ERI1, F3, HK2, IL1R1, KRT8, LIN7C, MEX3C, NDRG1, PICALM, PIK3CA, PIM1, PLIN2, PPM1D, RUNX1, SBNO2, SERPINE1, SOCS1, SPP1, SSFA2, UBE2B, UBE3A, XIRP1
Cell Death and Survival	cell viability of tumor cell lines	4.885	bias	2.72e-05	34	4.885	AGO2, BHLHE40, CDKN1A, CHKA, CXCL8, DUSP5, FGF2, HGF, HK2, HSPA5, IER3, IL1A, ISG20L2, JMJD1C, LDHA, MAP2K3, NFKB1, PDP1, PIK3CA, PIM1, PLAUR, POLB, PPM1D, RASSF8, RHEB, SERPINB2, SLC2A1, SOCS1, SOCS3, SPP1, TBC1D9, THBD, TXN, UTP15
Cellular Movement	chemotaxis	4.137	bias	2.09e-06	29	4.137	CCL3L3, CDKN1A, CXCL5, CXCL8, EDN2, F2RL1, FGF2, FGF7, HGF, IL1A, IL1R1, IL33, INHBA, ITGA2, ITGAV, PIK3CA, PLAUR, S1PR3, SERPINE1, SOCS1, SOCS3, SPP1, SRF, THBD, THBS1, TIAM1, TNFSF18, TXN, XCL1
Cellular Assembly and Organization, Cellular Function and Maintenance	microtubule dynamics	4.097	bias	0.000118	41	4.097	ABL2, AHI1, AREG, BTG3, CDKN1A, CXCL8, EDN2, F2RL1, FGF2, FGF7, GEM, HGF, IL1R1, INHBA, JAK2, KRT18, LMCD1, MMP12, MUSK, NDRG1, NET1, NFKB1, PICALM, PIK3CA, PLAUR, PLK3, PLPPR4, RAN, S1PR3, SDC4, SERPINE1, SLITRK2, SRF, STK38L, THBD, THBS1, TIAM1, TIAM2, TNFRSF12A, UBE3A, ZSWIM6
Cellular Movement	homing of cells	4.088	bias	6.38e-07	31	4.088	CCL3L3, CDKN1A, CXCL5, CXCL8, EDN2, F2RL1, FGF2, FGF7, HGF, IL1A, IL1R1, IL33, INHBA, ITGA2, ITGAV, JAK2, PIK3CA, PLAUR, RUNX1, S1PR3, SERPINE1, SOCS1, SOCS3, SPP1, SRF, THBD, THBS1, TIAM1, TNFSF18, TXN, XCL1
Cellular Assembly and Organization, Cellular Function and Maintenance	organization of cytoplasm	4.049	bias	4.41e-05	51	4.049	ABL2, AGFG1, AHI1, AREG, BTG3, CDKN1A, CXCL8, EDN2, F2RL1, F3, FGF2, FGF7, GEM, HAUS3, HGF, IL1A, IL1R1, IL33, INA, INHBA, ITGAV, JAK2, KRT18, LMCD1, MMP12, MUSK, NDRG1, NET1, NFKB1, PICALM, PIK3CA, PLAUR, PLK3, PLPPR4, PTX3, RAN, S1PR3, SDC4, SERPINE1, SLC25A33, SLITRK2, SPP1, SRF, STK38L, THBD, THBS1, TIAM1, TIAM2, TNFRSF12A, UBE3A, ZSWIM6
Cellular Development, Cellular Growth and Proliferation, Nervous System Development and Function, Tissue Development	development of neurons	4.026	bias	0.00109	29	4.026	ABL2, AMIGO2, AREG, BTG3, CDKN1A, FGF2, GEM, HGF, IL1R1, INHBA, JAK2, LRRN3, MUSK, NFKB1, PICALM, PIK3CA, PLPPR4, RUNX1, S1PR3, SLITRK2, SOCS1, SOX4, SRF, STK38L, THBS1, TIAM1, TIAM2, UBE3A, ZSWIM6
Cellular Assembly and Organization, Cellular Function and Maintenance	organization of cytoskeleton	3.955	bias	3.54e-05	48	3.955	ABL2, AGFG1, AHI1, AREG, BTG3, CDKN1A, CXCL8, EDN2, F2RL1, F3, FGF2, FGF7, GEM, HGF, IL1A, IL1R1, IL33, INA, INHBA, ITGAV, JAK2, KRT18, LMCD1, MMP12, MUSK, NDRG1, NET1, NFKB1, PICALM, PIK3CA, PLAUR, PLK3, PLPPR4, RAN, S1PR3, SDC4, SERPINE1, SLITRK2, SPP1, SRF, STK38L, THBD, THBS1, TIAM1, TIAM2, TNFRSF12A, UBE3A, ZSWIM6
Organismal Injury and Abnormalities	Bleeding	-3.866	bias	5.53e-05	22	3.866	ABL2, CBFB, CNN1, F2RL2, F3, FERMT2, HGF, IFNAR1, IL1R1, INHBA, ITGAV, KRT8, MAP3K8, PIK3CA, PTX3, RHEB, RUNX1, S1PR3, SERPINE1, SPP1, SRF, THBS1
Cardiovascular System Development and Function	development of vasculature	3.831	bias	6.35e-08	48	3.831	AMIGO2, AREG, BACH1, BTG1, CBFB, CDKN1A, CNN1, CXCL5, CXCL8, DPH3, F2RL1, F3, FERMT2, FGF2, FGF7, GEM, HGF, HSPA5, IFNAR1, IL1A, INHBA, ITGA2, ITGAV, JAK2, LDHA, MAP2K3, METAP2, MMP12, NDRG1, PIK3CA, PIM1, PKNOX1, PLAUR, PTX3, RUNX1, S1PR3, SDC4, SERPINE1, SNAP25, SOCS3, SOX4, SPP1, SRF, THBD, THBS1, TNFRSF12A, YWHAZ, ZFAND5
Cardiovascular System Development and Function, Organismal Development	angiogenesis	3.831	bias	1.39e-06	41	3.831	AMIGO2, AREG, BTG1, CDKN1A, CXCL5, CXCL8, F2RL1, F3, FERMT2, FGF2, FGF7, GEM, HGF, HSPA5, IFNAR1, IL1A, INHBA, ITGA2, ITGAV, JAK2, LDHA, MAP2K3, METAP2, MMP12, NDRG1, PIK3CA, PIM1, PKNOX1, PLAUR, PTX3, RUNX1, S1PR3, SDC4, SERPINE1, SOCS3, SPP1, SRF, THBD, THBS1, TNFRSF12A, YWHAZ
Cellular Movement	cell movement of tumor cell lines	3.769	bias	5.57e-06	39	3.769	AREG, CDKN1A, CNN1, CXCL5, CXCL8, DUSP5, EDN2, F2RL1, F3, FERMT2, FGF2, FGF7, HGF, IFNAR1, IL1A, ITGA2, ITGAV, JAK2, KRT8, LDHA, LMCD1, MAP3K8, MMP12, NDRG1, NET1, PIK3CA, PLAUR, RASSF8, RUNX1, S1PR3, SDC4, SERPINE1, SLC2A1, SOCS3, SPP1, SPSB1, THBD, THBS1, TIAM1
Cellular Movement	migration of tumor cell lines	3.748	bias	3.28e-06	35	3.748	AREG, CDKN1A, CXCL5, CXCL8, DUSP5, EDN2, F2RL1, F3, FGF2, FGF7, HGF, IFNAR1, IL1A, ITGA2, ITGAV, JAK2, KRT8, LDHA, LMCD1, MAP3K8, MMP12, NDRG1, NET1, PIK3CA, PLAUR, RASSF8, S1PR3, SDC4, SERPINE1, SLC2A1, SOCS3, SPP1, SPSB1, THBS1, TIAM1
Cellular Movement	invasion of cells	3.72	bias	1.14e-07	43	3.72	ABL2, AGO2, AREG, BHLHE40, CDKN1A, CXCL5, CXCL8, EDN2, F3, FERMT2, FGF2, FGF7, GEM, HGF, HSPA5, IER3, IL33, INHBA, ITGA2, ITGAV, JAK2, KRT8, LDHA, MMP12, NDRG1, NET1, NPTX2, PICALM, PIK3CA, PLAUR, S1PR3, SDC4, SERPINE1, SLC2A1, SOCS1, SOX4, SPP1, SPSB1, STK38L, TFPI2, THBD, THBS1, TIAM1
Cell Morphology, Cellular Movement	cell spreading	3.657	bias	1.14e-05	18	3.657	CXCL8, FERMT2, FGF2, GEM, HGF, ITGA2, ITGAV, JAK2, NET1, PIK3CA, RUNX1, SDC4, SERPINE1, SPP1, SRF, THBS1, TIAM1, YWHAZ
Cellular Movement, Hematological System Development and Function, Immune Cell Trafficking, Inflammatory Response	chemotaxis of leukocytes	3.646	bias	8.73e-06	21	3.646	CCL3L3, CDKN1A, CXCL5, CXCL8, EDN2, F2RL1, IL1A, IL1R1, IL33, INHBA, PIK3CA, PLAUR, S1PR3, SERPINE1, SOCS3, SPP1, THBS1, TIAM1, TNFSF18, TXN, XCL1
Cellular Movement	cell movement	3.618	bias	2.38e-08	78	3.618	ABL2, AREG, ARID5B, ATP2A2, BCL3, BHLHE40, CBFB, CCL3L3, CDKN1A, CNN1, CXCL5, CXCL8, CYP26B1, DNAJA1, DUSP5, EDN2, F2RL1, F3, FERMT2, FGF2, FGF7, GEM, HGF, HSPA5, IFNAR1, IL1A, IL1R1, IL33, INHBA, ITGA2, ITGAV, JAK2, KMT5A, KRT8, LDHA, LMCD1, MAP2K3, MAP3K8, MARCKSL1, MMP12, MXD1, NDRG1, NET1, NFKB1, NPTX2, P2RY6, PELI1, PIK3CA, PIM1, PLAUR, PPM1D, PTX3, RASSF8, Rcan1, RGS16, RUNX1, S1PR3, SDC4, …
Cellular Movement, Hematological System Development and Function, Immune Cell Trafficking	homing of leukocytes	3.565	bias	2.36e-06	23	3.565	CCL3L3, CDKN1A, CXCL5, CXCL8, EDN2, F2RL1, IL1A, IL1R1, IL33, INHBA, JAK2, PIK3CA, PLAUR, RUNX1, S1PR3, SERPINE1, SOCS3, SPP1, THBS1, TIAM1, TNFSF18, TXN, XCL1
Cellular Movement	migration of cells	3.529	bias	1.44e-08	73	3.529	ABL2, AREG, ARID5B, ATP2A2, BCL3, BHLHE40, CBFB, CCL3L3, CDKN1A, CXCL5, CXCL8, CYP26B1, DUSP5, EDN2, F2RL1, F3, FGF2, FGF7, HGF, HSPA5, IFNAR1, IL1A, IL1R1, IL33, INHBA, ITGA2, ITGAV, JAK2, KMT5A, KRT8, LDHA, LMCD1, MAP2K3, MAP3K8, MARCKSL1, MMP12, MXD1, NDRG1, NET1, NFKB1, NPTX2, P2RY6, PELI1, PIK3CA, PIM1, PLAUR, PPM1D, PTX3, RASSF8, Rcan1, RGS16, RUNX1, S1PR3, SDC4, SERPINB2, SERPINE1, SLC2A1,…
Embryonic Development, Organismal Development	development of body trunk	3.481	bias	2.4e-05	45	3.481	AREG, ARID5B, ATP2A2, BCL3, CBFB, CD83, CDKN1A, CSRP3, EDN2, FGF2, FGF7, GAS1, GDF11, GEM, HGF, IL1A, INHBA, ITGA2, JAK2, JARID2, JPH2, KRT18, KRT8, LIN7C, MARCKSL1, MMP12, NET1, NFKB1, PIK3CA, PIM1, POLB, RHEB, RUNX1, S1PR3, SERPINE1, SOCS1, SOCS3, SOX4, SPP1, SRF, TAF4B, THBD, THBS1, UBE3A, XIRP1
Tissue Morphology	quantity of cells	3.452	bias	1.39e-06	63	3.452	ABL2, ARID5B, BCL3, BHLHE40, CBFB, CCL3L3, CD83, CDKN1A, CNN1, CXCL8, CYP26B1, DAPP1, DOT1L, ENTPD7, F2RL1, F3, FGF2, FGF7, GDF11, GPR68, HGF, HOMER1, IFNAR1, IL1A, IL1R1, IL33, INHBA, JAK2, JARID2, JMJD1C, JPH1, KRT18, KRT8, MAP3K8, MMP12, MUSK, MXD1, NFKB1, NPTX2, PICALM, PIK3CA, PIM1, PLAUR, PNP, PPM1D, RBBP8, RUNX1, S1PR3, SERPINB2, SERPINE1, SLC2A1, SOCS1, SOCS3, SOX4, SPP1, SRF, STK17B, STX…
Inflammatory Response	inflammatory response	3.448	bias	1.07e-09	44	3.448	CCL3L3, CDKN1A, CXCL5, CXCL8, CYP26B1, EDN2, F2RL1, FGF2, GPR68, HGF, IER3, IFNAR1, IL1A, IL1R1, IL33, INHBA, ITGA2, ITGAV, JAK2, MAP2K3, NFKB1, P2RY6, PELI1, PIK3CA, PLAUR, PLIN2, POLB, PPM1D, PTX3, S1PR3, SBNO2, SDC4, SERPINE1, SOCS1, SOCS3, SPP1, THBD, THBS1, TIAM1, TNFRSF12A, TNFSF18, TXN, UBE2N, XCL1
Cellular Growth and Proliferation	proliferation of cells	3.444	bias	4.15e-12	124	3.444	ABL2, AGO2, AREG, ARID5B, ATP2A2, BCL3, BHLHE40, BTG1, BTG3, CBFB, CCDC80, CCL3L3, CD83, CDC42SE2, CDKN1A, CHKA, CNN1, COPS9, CSRP3, CXCL5, CXCL8, CYP26B1, DAPP1, DDX5, DNAJA1, DOT1L, DUSP5, EDN2, ERI1, F2RL1, F3, FGF2, FGF7, GAS1, GCH1, GDF11, GEM, H2AFZ, HGF, HK2, HSPA5, IER3, IFNAR1, IL1A, IL1R1, IL33, INHBA, ITGA2, ITGAV, IVNS1ABP, JAK2, JARID2, JMJD1C, KMT5A, KRT8, LDHA, LSM1, MANF, MAP2K3, …
Cellular Movement, Immune Cell Trafficking	leukocyte migration	3.406	bias	1.01e-08	45	3.406	BCL3, CBFB, CCL3L3, CDKN1A, CXCL5, CXCL8, CYP26B1, EDN2, F2RL1, F3, FGF2, HGF, IFNAR1, IL1A, IL1R1, IL33, INHBA, ITGA2, ITGAV, JAK2, MAP2K3, MAP3K8, MMP12, NDRG1, NFKB1, P2RY6, PELI1, PIK3CA, PLAUR, PPM1D, PTX3, RGS16, RUNX1, S1PR3, SERPINE1, SOCS1, SOCS3, SPP1, SRF, THBD, THBS1, TIAM1, TNFSF18, TXN, XCL1
Cell Morphology, Cellular Assembly and Organization, Cellular Function and Maintenance	extension of cellular protrusions	3.385	bias	7.3e-05	14	3.385	AHI1, CDKN1A, CXCL8, F2RL1, FGF2, GEM, HGF, INHBA, LMCD1, MUSK, SERPINE1, SRF, TIAM1, TNFRSF12A
Infectious Diseases	Viral Infection	3.378	bias	2.46e-06	58	3.378	ABCE1, AGFG1, AGO2, AREG, BCL3, CCL3L3, CLDND1, CXCL5, CXCL8, DDX5, DNAJA1, F2RL1, F3, FGF7, HGF, HSPA5, IER3, IFNAR1, IL1A, ISG20L2, ITGAV, JAK2, KDM7A, KRT18, KRT8, LIN7C, LSM1, MAP1LC3C, MAP2K3, MXD1, NFKB1, P2RY6, PDE8A, PELI1, PICALM, PLAUR, PLK3, PLOD2, PLPPR4, POLB, PPM1D, PTX3, RAN, RUNX1, SERPINE1, SLC2A1, SOCS1, SOCS3, SOX4, SPCS3, SPP1, STX11, THBD, TIAM2, TWF1, TXN, UBE2B, XCL1
Molecular Transport	transport of molecule	3.359	bias	0.000334	50	3.359	AGFG1, AHI1, ATP11B, ATP2A2, BCL3, BHLHE40, CHIC2, CHKA, CXCL8, DNAJA1, DPH3, EDN2, ELL2, F2RL1, FGF2, FGF7, HGF, HK2, HSPA5, IL1A, IL33, INHBA, ITGAV, JAK2, KRT8, LIN7C, MAP2K3, MMP12, NIPAL1, NUPL2, P2RY6, PICALM, PIK3CA, PITPNC1, PLIN2, PNP, RAN, RUNX1, SGMS2, SLC13A3, SLC20A2, SLC25A33, SLC26A2, SLC2A1, SNAP25, SOCS1, SOCS3, STX11, THBS1, YWHAZ
Cellular Development	branching of cells	3.356	bias	0.000761	18	3.356	ABL2, CDKN1A, FERMT2, FGF2, FGF7, GEM, HGF, IL1R1, ITGA2, MUSK, NFKB1, PIK3CA, S1PR3, SPP1, SRF, STK38L, TIAM1, UBE3A
Cell Death and Survival	cell death	-3.296		2.93e-10	112	3.296	ABCE1, ABL2, AGO2, AHI1, AMIGO2, AREG, ARG2, ATP2A2, BACH1, BCL3, BHLHE40, BTG1, BTG3, CBFB, CCDC80, CCL3L3, CDKN1A, CHKA, CHSY1, CXCL8, CYP26B1, DDX5, DNAJA1, DOT1L, F2RL1, F3, FGF2, FGF7, GAS1, GCH1, GDF11, GEM, HGF, HIGD1A, HK2, HOMER1, HPCA, HSPA5, IER3, IFNAR1, IL1A, IL1R1, IL33, INHBA, IRAK2, ITGA2, ITGAV, IVNS1ABP, JAK2, JMJD1C, KMT5A, KRT18, KRT8, LDHA, LIN7C, MANF, MAP2K3, MAP3K8, METAP2…
Cell Morphology	sprouting	3.221	bias	0.000513	19	3.221	ABL2, CDKN1A, FERMT2, FGF2, GEM, HGF, IL1R1, JAK2, MUSK, NFKB1, PIK3CA, RUNX1, S1PR3, SPP1, SRF, STK38L, THBS1, TIAM1, UBE3A
Cellular Movement, Hematological System Development and Function, Immune Cell Trafficking, Inflammatory Response	chemotaxis of phagocytes	3.211	bias	0.000271	16	3.211	CCL3L3, CDKN1A, CXCL5, CXCL8, EDN2, IL1A, IL1R1, IL33, INHBA, PIK3CA, PLAUR, SERPINE1, SPP1, THBS1, TNFSF18, XCL1
Cellular Development	differentiation of cells	3.207	bias	2.92e-07	77	3.207	ABL2, AREG, ARID5B, ATP2A2, BCL3, BHLHE40, BTG1, BTG3, CBFB, CCDC80, CCL3L3, CD83, CDKN1A, CHKA, CSRP3, CXCL5, CXCL8, CYP26B1, DDX5, DOT1L, DUSP5, EDN2, F2RL1, FERMT2, FGF2, FGF7, GAS1, GDF11, GEM, GPR68, H2AFZ, HGF, HSPA5, IFNAR1, IL1A, IL1R1, IL33, INHBA, ITGA2, JAK2, JARID2, JMJD1C, KRT8, LSM1, MAP2K3, MEX3C, MUSK, MXD1, NDRG1, NFKB1, OSBPL11, PICALM, PIK3CA, PIM1, PKNOX1, PLAUR, PNP, POLB, PP…
Embryonic Development, Organismal Development	development of abdomen	3.13	bias	5.64e-06	29	3.13	AREG, ARID5B, BCL3, CBFB, CDKN1A, FGF2, FGF7, GDF11, GEM, HGF, IL1A, INHBA, ITGA2, JAK2, JARID2, KRT18, KRT8, LIN7C, NFKB1, PIK3CA, POLB, RUNX1, SERPINE1, SOCS1, SOCS3, SOX4, TAF4B, THBS1, UBE3A
Protein Synthesis	synthesis of protein	3.102		0.000916	19	3.102	AGO2, BCL3, FGF2, H2AFZ, HSPA5, IFNAR1, INHBA, ITGA2, MAP2K3, MAP3K8, METAP2, NFKB1, PIK3CA, PIM1, RHEB, SOX4, SPP1, SRF, THBS1
Gene Expression	transactivation	3.065	bias	0.000916	23	3.065	BCL3, CXCL8, FGF2, HGF, IL1A, IL33, INHBA, ISG20L2, MAP2K3, MAP3K8, MARCKSL1, MXD1, NFKB1, PDE8A, PIK3CA, PIM1, RUNX1, SOCS1, SOCS3, SPP1, SRF, TAF4B, TXN
Carbohydrate Metabolism	quantity of carbohydrate	3.045		0.000768	22	3.045	ATP2A2, CCDC80, CHKA, CXCL8, DNAJB9, EDN2, FGF2, GPR68, HGF, HK2, HSPA5, IL1A, INHBA, NFKB1, PLIN2, RGS16, SDC4, SGMS2, SLC2A1, SOCS1, SPP1, SSFA2
Cell-To-Cell Signaling and Interaction	binding of tumor cell lines	3.021	bias	0.000644	11	3.021	F3, FERMT2, FGF2, HGF, HSPA5, ITGA2, ITGAV, JAK2, SERPINE1, SPP1, THBS1
Hematological System Development and Function, Tissue Morphology	quantity of blood cells	3.005	bias	1.81e-07	46	3.005	ARID5B, BCL3, BHLHE40, CBFB, CCL3L3, CD83, CDKN1A, CXCL8, DAPP1, ENTPD7, F2RL1, F3, FGF7, GPR68, HGF, IFNAR1, IL1A, IL1R1, IL33, INHBA, JAK2, JARID2, MAP3K8, MMP12, MXD1, NFKB1, PICALM, PIK3CA, PIM1, PNP, PPM1D, RUNX1, S1PR3, SERPINB2, SERPINE1, SLC2A1, SOCS1, SOCS3, SOX4, SPP1, SRF, STK17B, STX11, THBD, THBS1, XCL1
Cardiovascular System Development and Function, Organismal Development	vasculogenesis	2.993	bias	3.28e-06	35	2.993	AMIGO2, CDKN1A, CXCL8, F2RL1, F3, FERMT2, FGF2, GEM, HGF, HSPA5, IFNAR1, IL1A, INHBA, ITGA2, ITGAV, JAK2, LDHA, MAP2K3, METAP2, MMP12, PIK3CA, PIM1, PLAUR, PTX3, RUNX1, S1PR3, SDC4, SERPINE1, SOCS3, SPP1, SRF, THBD, THBS1, TNFRSF12A, YWHAZ
Cellular Growth and Proliferation, Connective Tissue Development and Function, Tissue Development	proliferation of connective tissue cells	2.962	bias	3.49e-06	30	2.962	AREG, CCDC80, CDKN1A, CXCL8, DDX5, F2RL1, FGF2, FGF7, GEM, HGF, IFNAR1, IL1A, INHBA, ITGAV, MAP2K3, NDRG1, NFKB1, PIK3CA, PLAUR, PPM1D, RHEB, RUNX1, SDC4, SERPINE1, SOCS1, SOCS3, SOX4, SPP1, TNFRSF12A, TXN
Cell-To-Cell Signaling and Interaction, Hematological System Development and Function, Immune Cell Trafficking, Inflammatory Response	activation of antigen presenting cells	2.951	bias	4.67e-05	18	2.951	CXCL5, CXCL8, EDN2, F2RL1, HGF, IFNAR1, IL1R1, IL33, INHBA, ITGAV, JAK2, MAP2K3, PELI1, SBNO2, SOCS1, THBS1, TNFRSF12A, UBE2N
Tissue Development	growth of epithelial tissue	2.95		9.06e-05	29	2.95	AREG, CDKN1A, CXCL8, DDX5, EDN2, F2RL1, F3, FGF2, FGF7, GAS1, HGF, HSPA5, IL1A, INHBA, JAK2, METAP2, MMP12, NFKB1, PIK3CA, PIM1, PLAUR, RUNX1, SDC4, SERPINE1, SOCS3, SOX4, SPP1, THBS1, TNFRSF12A
Cell Death and Survival	cell viability of blood cells	2.94	bias	0.000554	15	2.94	BCL3, CBFB, CXCL8, DOT1L, FGF2, HGF, IL33, JAK2, NFKB1, PIK3CA, PIM1, RUNX1, SERPINB2, TAF4B, YWHAZ
Organismal Survival	survival of organism	2.937	bias	5.08e-05	31	2.937	AREG, CCL3L3, CDKN1A, F2RL1, F3, HGF, HK2, IFNAR1, IL1R1, INHBA, KRT18, MAP3K8, MARCKSL1, MUSK, NFKB1, PIK3CA, PIM1, PNP, PPM1D, PTX3, RHEB, RUNX1, S1PR3, SERPINE1, SLC2A1, SOCS1, SOCS3, SOX4, SPP1, THBD, THBS1
Lipid Metabolism, Small Molecule Biochemistry	synthesis of lipid	2.922	bias	0.000322	28	2.922	AREG, CD83, CHKA, CXCL8, EDN2, F2RL1, FGF2, FGF7, HGF, IL1A, IL33, INHBA, JAK2, MAP3K8, NFKB1, PDE8A, PIK3CA, PLIN2, PTX3, RUNX1, S1PR3, SAMD8, SELENOI, SGMS2, SOCS1, SOCS3, TNFRSF12A, TXN
Cellular Development, Cellular Growth and Proliferation	cell proliferation of breast cancer cell lines	2.918	bias	6.21e-05	23	2.918	CDC42SE2, CDKN1A, CHKA, DUSP5, F3, FGF2, FGF7, H2AFZ, HGF, HSPA5, IER3, INHBA, ITGA2, JAK2, KRT8, LDHA, MAP2K3, PIK3CA, PIM1, PLAUR, RGS16, SPP1, TXN
Cellular Development, Cellular Growth and Proliferation	cell proliferation of tumor cell lines	2.917		4.11e-07	61	2.917	ABL2, AREG, ATP2A2, BCL3, CDC42SE2, CDKN1A, CHKA, CNN1, CXCL8, DDX5, DUSP5, F2RL1, F3, FGF2, FGF7, H2AFZ, HGF, HK2, HSPA5, IER3, IFNAR1, IL1A, INHBA, ITGA2, ITGAV, JAK2, KRT8, LDHA, MAP2K3, NABP1, NDRG1, NET1, NFKB1, PDP1, PICALM, PIK3CA, PIM1, PLAUR, PLOD2, RAN, RASSF8, RGS16, RUNX1, S1PR3, SDC4, SERPINB2, SERPINE1, SLC26A2, SLC2A1, SOCS1, SOCS3, SOX4, SPP1, SRF, STK38L, TFPI2, THBD, THBS1, TIAM…
Cellular Movement, Hematological System Development and Function, Immune Cell Trafficking	cell movement of leukocytes	2.905	bias	8.6e-09	42	2.905	BCL3, CBFB, CCL3L3, CDKN1A, CXCL5, CXCL8, CYP26B1, EDN2, F2RL1, F3, HGF, IFNAR1, IL1A, IL1R1, IL33, INHBA, ITGAV, JAK2, MAP3K8, MMP12, NDRG1, NFKB1, P2RY6, PELI1, PIK3CA, PLAUR, PPM1D, PTX3, RGS16, RUNX1, S1PR3, SERPINE1, SOCS1, SOCS3, SPP1, SRF, THBD, THBS1, TIAM1, TNFSF18, TXN, XCL1
Cellular Movement, Hematological System Development and Function, Immune Cell Trafficking	cell movement of mononuclear leukocytes	2.877	bias	8.83e-07	27	2.877	BCL3, CBFB, CCL3L3, CXCL8, CYP26B1, F2RL1, HGF, IFNAR1, IL33, INHBA, ITGAV, JAK2, MMP12, NFKB1, PELI1, PLAUR, RGS16, RUNX1, S1PR3, SERPINE1, SOCS1, SOCS3, SPP1, THBS1, TIAM1, TNFSF18, XCL1
Cellular Development, Cellular Growth and Proliferation, Hematological System Development and Function, Hematopoiesis, Tissue Development	development of blood cells	2.859	bias	4.28e-05	31	2.859	ABL2, AGO2, BCL3, BHLHE40, CBFB, CD83, CDKN1A, CXCL5, CYP26B1, FGF2, IFNAR1, IL1A, IL1R1, IL33, INHBA, JAK2, MAP3K8, NFKB1, PICALM, PIM1, PKNOX1, PNP, POLB, PPM1D, RUNX1, SOCS1, SOCS3, SOX4, SPP1, SRF, UBE2N
Cell-To-Cell Signaling and Interaction, Hematological System Development and Function, Immune Cell Trafficking, Inflammatory Response	activation of phagocytes	2.829	bias	4.07e-06	22	2.829	CXCL5, CXCL8, EDN2, F2RL1, HGF, IFNAR1, IL1A, IL1R1, IL33, INHBA, ITGAV, JAK2, MAP2K3, NDRG1, PELI1, PPM1D, SBNO2, SOCS1, SPP1, THBS1, TNFRSF12A, UBE2N
Infectious Diseases	replication of Retroviridae	2.8	bias	0.000491	10	2.8	AGFG1, CXCL8, DDX5, FGF7, NFKB1, PDE8A, RUNX1, SOCS1, SOCS3, SPP1
Cell-To-Cell Signaling and Interaction, Hematological System Development and Function, Immune Cell Trafficking, Inflammatory Response	activation of macrophages	2.763	bias	1.78e-05	16	2.763	CXCL5, CXCL8, EDN2, F2RL1, IL1R1, IL33, INHBA, ITGAV, JAK2, MAP2K3, PELI1, SBNO2, SOCS1, THBS1, TNFRSF12A, UBE2N
Cellular Growth and Proliferation, Tissue Development	proliferation of epithelial cells	2.738		0.000805	21	2.738	AREG, CDKN1A, CXCL8, DDX5, EDN2, FGF2, FGF7, GAS1, HGF, INHBA, JAK2, METAP2, MMP12, NFKB1, PIK3CA, RUNX1, SOCS3, SOX4, SPP1, THBS1, TNFRSF12A
Cardiovascular System Development and Function, Cellular Movement	cell movement of endothelial cells	2.731	bias	3.58e-06	22	2.731	ATP2A2, CXCL8, F2RL1, F3, FGF2, HGF, HSPA5, ITGA2, ITGAV, MAP2K3, MXD1, PIK3CA, PIM1, PLAUR, S1PR3, SDC4, SERPINE1, SPP1, THBD, THBS1, TNFRSF12A, YWHAZ
Hematological System Development and Function, Tissue Morphology	quantity of leukocytes	2.717	bias	2.02e-08	45	2.717	ARID5B, BCL3, BHLHE40, CBFB, CCL3L3, CD83, CDKN1A, CXCL8, DAPP1, ENTPD7, F2RL1, F3, FGF7, GPR68, HGF, IFNAR1, IL1A, IL1R1, IL33, INHBA, JAK2, JARID2, MAP3K8, MMP12, MXD1, NFKB1, PIK3CA, PIM1, PNP, PPM1D, RUNX1, S1PR3, SERPINB2, SERPINE1, SLC2A1, SOCS1, SOCS3, SOX4, SPP1, SRF, STK17B, STX11, THBD, THBS1, XCL1
Cell-To-Cell Signaling and Interaction	activation of cells	2.715	bias	3.59e-08	46	2.715	AREG, ATP2A2, BCL3, BHLHE40, CD83, CDKN1A, CXCL5, CXCL8, DAPP1, EDN2, F2RL1, F2RL2, F3, FERMT2, FGF2, HGF, IFNAR1, IL1A, IL1R1, IL33, INHBA, ITGAV, JAK2, KRT18, KRT8, LIN7C, MAP2K3, NDRG1, NFKB1, P2RY6, PELI1, PIK3CA, PLAUR, PPM1D, RASSF8, RUNX1, SBNO2, SERPINE1, SOCS1, SPP1, SRF, STX11, THBD, THBS1, TNFRSF12A, UBE2N
Cellular Movement, Hematological System Development and Function, Immune Cell Trafficking, Inflammatory Response	chemotaxis of mononuclear leukocytes	2.713	bias	0.000815	11	2.713	CXCL8, INHBA, PLAUR, S1PR3, SERPINE1, SOCS3, SPP1, THBS1, TIAM1, TNFSF18, XCL1
Cell-To-Cell Signaling and Interaction, Hematological System Development and Function	activation of myeloid cells	2.693	bias	1.38e-05	20	2.693	CXCL5, CXCL8, EDN2, F2RL1, IL1A, IL1R1, IL33, INHBA, ITGAV, JAK2, MAP2K3, NDRG1, PELI1, PPM1D, SBNO2, SOCS1, SPP1, THBS1, TNFRSF12A, UBE2N
Cell Death and Survival	apoptosis	-2.69		2.93e-10	95	2.69	ABCE1, ABL2, AGO2, AHI1, AMIGO2, AREG, ARG2, BACH1, BCL3, BHLHE40, BTG1, CBFB, CCDC80, CCL3L3, CDKN1A, CHKA, CXCL8, CYP26B1, DDX5, DNAJA1, DOT1L, F2RL1, F3, FGF2, GAS1, GDF11, GEM, HGF, HIGD1A, HK2, HOMER1, HPCA, HSPA5, IER3, IFNAR1, IL1A, IL1R1, IL33, INHBA, IRAK2, ITGA2, ITGAV, IVNS1ABP, JAK2, JMJD1C, KMT5A, KRT18, KRT8, LDHA, LIN7C, MAP2K3, MAP3K8, MUSK, MXD1, NDRG1, NET1, NFKB1, NPTX2, PIK3CA…
Cellular Movement, Hematological System Development and Function, Immune Cell Trafficking	migration of mononuclear leukocytes	2.687	bias	4.75e-05	20	2.687	BCL3, CCL3L3, CXCL8, CYP26B1, F2RL1, HGF, IFNAR1, ITGAV, JAK2, PELI1, PLAUR, RGS16, RUNX1, S1PR3, SOCS1, SOCS3, SPP1, THBS1, TNFSF18, XCL1
Cardiovascular System Development and Function, Cellular Movement	migration of endothelial cells	2.654	bias	3.44e-06	21	2.654	ATP2A2, CXCL8, F2RL1, F3, FGF2, HGF, HSPA5, ITGAV, MAP2K3, MXD1, PIK3CA, PIM1, PLAUR, S1PR3, SDC4, SERPINE1, SPP1, THBD, THBS1, TNFRSF12A, YWHAZ
Hematological System Development and Function, Tissue Morphology	quantity of mononuclear leukocytes	2.623	bias	1.11e-07	38	2.623	ARID5B, BCL3, BHLHE40, CBFB, CD83, CDKN1A, CXCL8, DAPP1, ENTPD7, F3, FGF7, GPR68, HGF, IFNAR1, IL1A, IL1R1, IL33, INHBA, JAK2, JARID2, MAP3K8, NFKB1, PIK3CA, PIM1, PNP, PPM1D, RUNX1, S1PR3, SERPINB2, SLC2A1, SOCS1, SOCS3, SOX4, SPP1, SRF, STK17B, THBS1, XCL1
Lymphoid Tissue Structure and Development, Tissue Morphology	quantity of lymphatic system cells	2.609	bias	2.6e-07	38	2.609	ARID5B, BCL3, BHLHE40, CBFB, CD83, CDKN1A, DAPP1, ENTPD7, F2RL1, F3, FGF7, HGF, IFNAR1, IL1A, IL1R1, IL33, INHBA, JAK2, MAP3K8, MXD1, NFKB1, PICALM, PIK3CA, PIM1, PNP, PPM1D, RUNX1, S1PR3, SERPINB2, SLC2A1, SOCS1, SOCS3, SOX4, SPP1, SRF, STK17B, THBS1, XCL1
Embryonic Development, Organ Development, Organismal Development	development of lymphatic system	2.606	bias	8.29e-05	31	2.606	ABL2, AGO2, BCL3, BHLHE40, CBFB, CD83, CDKN1A, CXCL5, CXCL8, CYP26B1, FGF2, HGF, IFNAR1, IL1A, IL1R1, INHBA, JAK2, JARID2, NFKB1, PICALM, PIM1, PKNOX1, PNP, POLB, RUNX1, SOCS1, SOCS3, SOX4, SPP1, SRF, UBE2N
Organismal Development	growth of organism	2.596	bias	0.000441	31	2.596	AGO2, AREG, ARID5B, CDKN1A, DNAJB9, F2RL1, F3, FGF2, FGF7, GAS1, HGF, HSPA5, IFNAR1, IL1R1, INHBA, KRT8, MAP2K3, METAP2, POLB, PPP1CB, RAN, RBBP8, Rcan1, RUNX1, S1PR3, SOCS1, SOCS3, SOX4, SPP1, THBD, TXN
Cell-To-Cell Signaling and Interaction, Cellular Movement	recruitment of myeloid cells	2.594	bias	0.000118	16	2.594	BCL3, CCL3L3, CXCL5, CXCL8, F2RL1, F3, IFNAR1, IL1A, IL1R1, IL33, MAP2K3, MAP3K8, PTX3, SERPINE1, SPP1, THBS1
Cancer, Organismal Injury and Abnormalities, Tumor Morphology	invasion of tumor	2.592	bias	0.000706	13	2.592	AREG, EDN2, F3, FERMT2, FGF2, HGF, HSPA5, ITGA2, PLAUR, SERPINE1, SOCS1, SPP1, THBS1
Cellular Movement, Hematological System Development and Function, Immune Cell Trafficking	homing of mononuclear leukocytes	2.591	bias	0.000225	13	2.591	CXCL8, INHBA, JAK2, PLAUR, RUNX1, S1PR3, SERPINE1, SOCS3, SPP1, THBS1, TIAM1, TNFSF18, XCL1
Cellular Movement	cell movement of myeloid cells	2.582	bias	1.04e-07	32	2.582	CBFB, CCL3L3, CDKN1A, CXCL5, CXCL8, EDN2, F2RL1, F3, HGF, IL1A, IL1R1, IL33, INHBA, ITGAV, JAK2, MAP3K8, MMP12, NDRG1, P2RY6, PLAUR, PPM1D, PTX3, SERPINE1, SOCS1, SOCS3, SPP1, SRF, THBD, THBS1, TNFSF18, TXN, XCL1
Cellular Movement, Immune Cell Trafficking	migration of lymphatic system cells	2.58	bias	0.000107	19	2.58	BCL3, CCL3L3, CXCL8, CYP26B1, F2RL1, FGF2, HGF, IFNAR1, ITGAV, JAK2, PELI1, RGS16, RUNX1, S1PR3, SOCS1, SOCS3, SPP1, THBS1, XCL1
Cellular Movement	cell movement of hepatoma cell lines	2.578		2.53e-05	10	2.578	CXCL8, FGF2, HGF, ITGA2, KRT8, LMCD1, PLAUR, SLC2A1, SOCS3, SPP1
Connective Tissue Development and Function, Tissue Development	growth of connective tissue	2.577	bias	3.34e-07	34	2.577	AREG, BTG1, CCDC80, CD83, CDKN1A, CXCL8, DDX5, F2RL1, FGF2, FGF7, GEM, HGF, IFNAR1, IL1A, INHBA, ITGAV, JAK2, MAP2K3, NDRG1, NFKB1, PIK3CA, PLAUR, PPM1D, RHEB, RUNX1, SDC4, SERPINE1, SOCS1, SOCS3, SOX4, SPP1, SRF, TNFRSF12A, TXN
Hematological System Development and Function, Immune Cell Trafficking, Inflammatory Response, Tissue Development	accumulation of leukocytes	2.565	bias	6.75e-05	16	2.565	BCL3, CCL3L3, CXCL8, F3, FGF2, IER3, IFNAR1, IL1R1, IL33, ITGA2, JAK2, PTX3, RGS16, SPP1, THBD, THBS1
Cellular Movement	cell movement of epithelial cells	2.563	bias	3.63e-06	14	2.563	CXCL8, FERMT2, FGF2, FGF7, HGF, ITGA2, ITGAV, KMT5A, PIK3CA, PLAUR, SERPINB2, SERPINE1, SOCS3, TIAM1
Lipid Metabolism, Small Molecule Biochemistry	synthesis of eicosanoid	2.561	bias	0.000109	14	2.561	AREG, CD83, CXCL8, EDN2, F2RL1, HGF, IL1A, IL33, JAK2, MAP3K8, NFKB1, RUNX1, S1PR3, SOCS1
Lymphoid Tissue Structure and Development, Tissue Morphology	quantity of lymphoid cells	2.55	bias	1.06e-06	35	2.55	ARID5B, BCL3, BHLHE40, CBFB, CD83, CDKN1A, DAPP1, ENTPD7, F2RL1, F3, FGF7, HGF, IFNAR1, IL1R1, IL33, INHBA, JAK2, MAP3K8, NFKB1, PIK3CA, PIM1, PNP, PPM1D, RUNX1, S1PR3, SERPINB2, SLC2A1, SOCS1, SOCS3, SOX4, SPP1, SRF, STK17B, THBS1, XCL1
Cellular Development, Cellular Growth and Proliferation, Hematological System Development and Function, Hematopoiesis, Lymphoid Tissue Structure and Development, Tissue Development	development of leukocytes	2.535	bias	1.14e-05	30	2.535	ABL2, BCL3, BHLHE40, CBFB, CD83, CDKN1A, CXCL5, CYP26B1, FGF2, IFNAR1, IL1A, IL1R1, IL33, INHBA, JAK2, MAP3K8, NFKB1, PICALM, PIM1, PKNOX1, PNP, POLB, PPM1D, RUNX1, SOCS1, SOCS3, SOX4, SPP1, SRF, UBE2N
Cellular Movement, Hematological System Development and Function, Immune Cell Trafficking, Inflammatory Response	cell movement of phagocytes	2.534	bias	3.55e-07	31	2.534	CCL3L3, CDKN1A, CXCL5, CXCL8, EDN2, F2RL1, HGF, IL1A, IL1R1, IL33, INHBA, ITGAV, MAP3K8, MMP12, NDRG1, P2RY6, PIK3CA, PLAUR, PPM1D, PTX3, S1PR3, SERPINE1, SOCS1, SOCS3, SPP1, SRF, THBD, THBS1, TNFSF18, TXN, XCL1
Cell-To-Cell Signaling and Interaction, Cellular Movement, Hematological System Development and Function, Immune Cell Trafficking, Inflammatory Response	recruitment of phagocytes	2.531	bias	4.15e-05	16	2.531	BCL3, CCL3L3, CXCL5, CXCL8, F2RL1, F3, IFNAR1, IL1A, IL1R1, IL33, MAP2K3, MAP3K8, PTX3, SERPINE1, SPP1, THBS1
Cell-To-Cell Signaling and Interaction, Cellular Movement	recruitment of cells	2.524	bias	9.77e-06	21	2.524	BCL3, CCL3L3, CXCL5, CXCL8, F2RL1, F3, FGF2, HGF, IFNAR1, IL1A, IL1R1, IL33, MAP2K3, MAP3K8, PELI1, PTX3, SERPINE1, SOCS1, SPP1, THBS1, TXN
Cell Death and Survival	necrosis	-2.515		1.5e-08	90	2.515	ABCE1, ABL2, AMIGO2, AREG, ARG2, ATP2A2, BACH1, BCL3, BHLHE40, BTG1, BTG3, CBFB, CCDC80, CCL3L3, CDKN1A, CHKA, CHSY1, CXCL8, DOT1L, F2RL1, F3, FGF2, FGF7, GAS1, GCH1, GEM, HGF, HK2, HPCA, HSPA5, IER3, IFNAR1, IL1A, IL1R1, IL33, INHBA, IRAK2, ITGA2, ITGAV, IVNS1ABP, JAK2, KRT18, KRT8, LDHA, MANF, MAP2K3, MAP3K8, METAP2, MUSK, MXD1, NABP1, NDRG1, NFKB1, PIK3CA, PIM1, PLAUR, PLK3, PNP, POLB, PPM1D, …
Cellular Movement	cell movement of breast cancer cell lines	2.499	bias	5.05e-05	18	2.499	CXCL5, CXCL8, DUSP5, FGF2, FGF7, HGF, IFNAR1, ITGA2, ITGAV, KRT8, LDHA, NDRG1, NET1, PLAUR, SDC4, SERPINE1, SPP1, TIAM1
Cell Morphology	orientation of cells	2.496	bias	9.24e-05	13	2.496	ABL2, CXCL8, CYP26B1, IL1A, IL33, MAP3K8, PIK3CA, S1PR3, SDC4, SOCS3, SRF, TIAM1, TXN
Skeletal and Muscular System Development and Function	function of muscle	2.469	bias	8.85e-05	18	2.469	ATP2A2, CDKN1A, CSRP2, CSRP3, F2RL1, F3, FGF2, HOMER1, IER3, INHBA, IVNS1ABP, JPH1, MARCKSL1, RHEB, SPP1, SRF, THBS1, XIRP1
Cellular Movement	migration of breast cancer cell lines	2.458	bias	2.53e-05	17	2.458	CXCL5, CXCL8, DUSP5, FGF2, FGF7, HGF, IFNAR1, ITGAV, KRT8, LDHA, NDRG1, NET1, PLAUR, SDC4, SERPINE1, SPP1, TIAM1
Organ Development, Reproductive System Development and Function	growth of genital organ	2.445	bias	0.000551	9	2.445	AREG, CDKN1A, CXCL8, FGF2, FGF7, HGF, INHBA, TAF4B, UBE3A
Hematological System Development and Function, Lymphoid Tissue Structure and Development, Tissue Morphology	quantity of lymphocytes	2.422	bias	2.43e-06	34	2.422	ARID5B, BCL3, BHLHE40, CBFB, CD83, CDKN1A, DAPP1, ENTPD7, F3, FGF7, HGF, IFNAR1, IL1R1, IL33, INHBA, JAK2, MAP3K8, NFKB1, PIK3CA, PIM1, PNP, PPM1D, RUNX1, S1PR3, SERPINB2, SLC2A1, SOCS1, SOCS3, SOX4, SPP1, SRF, STK17B, THBS1, XCL1
Cellular Movement, Hematological System Development and Function, Immune Cell Trafficking	cell movement of antigen presenting cells	2.421	bias	8.91e-06	21	2.421	CCL3L3, CDKN1A, CXCL8, EDN2, HGF, IL1A, IL33, ITGAV, MAP3K8, MMP12, NDRG1, P2RY6, PIK3CA, PTX3, S1PR3, SERPINE1, SOCS1, SPP1, THBD, THBS1, TNFSF18
Cellular Movement, Hematological System Development and Function, Immune Cell Trafficking	Lymphocyte migration	2.404	bias	0.000167	18	2.404	BCL3, CCL3L3, CXCL8, CYP26B1, F2RL1, HGF, IFNAR1, ITGAV, JAK2, PELI1, RGS16, RUNX1, S1PR3, SOCS1, SOCS3, SPP1, THBS1, XCL1
Cell Death and Survival	cell death of stem cells	-2.4		0.000466	8	2.4	AGO2, CDKN1A, CXCL8, FGF2, ITGAV, SLC2A1, SOX4, SRF
Cell Death and Survival	apoptosis of stem cells	-2.4		0.00081	7	2.4	AGO2, CDKN1A, FGF2, ITGAV, SLC2A1, SOX4, SRF
Neurological Disease, Organismal Injury and Abnormalities	seizures	-2.391	bias	0.000123	20	2.391	ARID5B, BHLHE40, C11orf96, CD83, CDKN1A, DUSP5, ELL2, FGF2, FGF7, HOMER1, INHBA, LMCD1, NPTX2, PDP1, PLAUR, PLK3, RGS16, SLC2A1, SOCS3, UBE3A
Hematological System Development and Function, Tissue Development	accumulation of myeloid cells	2.372	bias	4.96e-05	13	2.372	CCL3L3, CXCL8, F3, FGF2, IFNAR1, IL1R1, IL33, ITGA2, JAK2, PTX3, SPP1, THBD, THBS1
Cardiovascular System Development and Function	function of cardiovascular system	2.366	bias	5.28e-06	21	2.366	ARG2, ATP2A2, CDKN1A, CSRP2, CSRP3, F2RL2, F3, FGF2, IER3, IL1R1, IL33, ITGA2, IVNS1ABP, MARCKSL1, PICALM, PPP1CB, RHEB, SLC2A1, SPP1, THBD, XIRP1
Cardiovascular System Development and Function, Organ Development	function of heart	2.36	bias	0.000288	14	2.36	ARG2, ATP2A2, CSRP3, FGF2, IER3, IL33, IVNS1ABP, MARCKSL1, PPP1CB, RHEB, SLC2A1, SPP1, THBD, XIRP1
Lipid Metabolism, Small Molecule Biochemistry	fatty acid metabolism	2.359	bias	4.06e-05	27	2.359	AREG, ATP11B, CD83, CHKA, CXCL8, EDN2, F2RL1, FGF2, HGF, IL1A, IL33, ITGAV, JAK2, MAP3K8, MMP12, NFKB1, PITPNC1, PLIN2, RUNX1, S1PR3, SAMD8, SGMS2, SLC13A3, SOCS1, SOCS3, SUCLA2, TXN
Cellular Development, Cellular Growth and Proliferation, Connective Tissue Development and Function, Tissue Development	development of connective tissue cells	2.353	bias	0.000406	14	2.353	CCL3L3, CDKN1A, CHSY1, CXCL8, FGF2, HGF, IL1A, IL33, INHBA, NFKB1, RUNX1, SERPINE1, SOCS3, TXN
Cellular Development, Cellular Growth and Proliferation, Nervous System Development and Function, Tissue Development	proliferation of neuronal cells	2.352	bias	0.000599	23	2.352	BTG3, CDKN1A, CXCL5, FGF2, FGF7, HGF, MANF, MAP3K8, MUSK, NFKB1, PDP1, PIK3CA, PLPPR4, SERPINE1, SOCS3, SRF, STK38L, THBS1, TIAM1, TNFRSF12A, TXN, UBE3A, YWHAZ
Cell-To-Cell Signaling and Interaction, Hematological System Development and Function	activation of blood cells	2.35	bias	1.53e-06	35	2.35	BCL3, BHLHE40, CD83, CDKN1A, CXCL5, CXCL8, DAPP1, EDN2, F2RL1, F2RL2, F3, HGF, IFNAR1, IL1A, IL1R1, IL33, INHBA, ITGAV, JAK2, MAP2K3, NDRG1, NFKB1, PELI1, PIK3CA, PPM1D, RUNX1, SBNO2, SOCS1, SPP1, SRF, STX11, THBD, THBS1, TNFRSF12A, UBE2N
Cell-To-Cell Signaling and Interaction, Cellular Movement, Hematological System Development and Function, Immune Cell Trafficking	recruitment of granulocytes	2.339	bias	2.67e-05	15	2.339	BCL3, CCL3L3, CXCL5, CXCL8, F2RL1, IFNAR1, IL1A, IL1R1, IL33, MAP2K3, MAP3K8, PTX3, SERPINE1, SPP1, THBS1
Cellular Movement, Hematological System Development and Function, Immune Cell Trafficking, Inflammatory Response	migration of macrophages	2.335	bias	0.000466	8	2.335	CCL3L3, CXCL8, HGF, IL33, MMP12, P2RY6, SERPINE1, SPP1
Cell Death and Survival	neuronal cell death	-2.335		0.000194	28	2.335	AMIGO2, AREG, CCL3L3, CDKN1A, CXCL8, F2RL1, FGF2, HGF, HK2, HPCA, HSPA5, IL1R1, INHBA, ITGA2, JAK2, LDHA, MAP2K3, MUSK, NFKB1, PIK3CA, POLB, RUNX1, SERPINE1, SLC2A1, SNAP25, SOX4, THBS1, YWHAZ
Cell-To-Cell Signaling and Interaction, Cellular Movement, Hematological System Development and Function, Immune Cell Trafficking	recruitment of leukocytes	2.329	bias	2.53e-05	19	2.329	BCL3, CCL3L3, CXCL5, CXCL8, F2RL1, F3, IFNAR1, IL1A, IL1R1, IL33, MAP2K3, MAP3K8, PELI1, PTX3, SERPINE1, SOCS1, SPP1, THBS1, TXN
Cancer	cell transformation	2.304	bias	0.00145	19	2.304	CDKN1A, CHKA, DOT1L, FGF2, HGF, JAK2, LDHA, MAP2K3, MAP3K8, MXD1, NFKB1, PIK3CA, PIM1, POLB, PPM1D, RUNX1, SOCS1, SPP1, TIAM1
Infectious Diseases	infection of mammalia	-2.298	bias	0.000323	17	2.298	BCL3, CCL3L3, ENTPD7, F2RL1, IFNAR1, IL1R1, IL33, MAP2K3, MMP12, NFKB1, PLAUR, PPM1D, PTX3, RGS16, SERPINE1, SPP1, STX11
Gene Expression	transcription of DNA	2.286		0.00142	45	2.286	AGO2, AHI1, ARID5B, BACH1, BCL3, BHLHE40, CBFB, CCL3L3, CSRP3, DDX5, DUSP5, F2RL1, FGF2, FGF7, H2AFZ, IFNAR1, IL1A, IL33, INHBA, IVNS1ABP, JAK2, JARID2, JMJD1C, KDM7A, KMT5A, LMCD1, MAP2K3, MUSK, MXD1, NFKB1, PICALM, PIM1, PKNOX1, PLK3, RBBP8, RUNX1, SBNO2, SERTAD2, SOX4, SRF, TAF4B, TMF1, TXN, UBE3A, XCL1
Cellular Movement, Immune Cell Trafficking	cell movement of lymphatic system cells	2.281	bias	2.86e-05	22	2.281	BCL3, CBFB, CCL3L3, CXCL8, CYP26B1, F2RL1, FGF2, HGF, IFNAR1, ITGAV, JAK2, NFKB1, PELI1, RGS16, RUNX1, S1PR3, SOCS1, SOCS3, SPP1, THBS1, TIAM1, XCL1
Cell-mediated Immune Response, Cellular Movement, Hematological System Development and Function, Immune Cell Trafficking	cell movement of T lymphocytes	2.26	bias	0.000191	14	2.26	CCL3L3, CXCL8, F2RL1, HGF, IFNAR1, ITGAV, JAK2, RGS16, RUNX1, SOCS1, SOCS3, SPP1, THBS1, XCL1
Lipid Metabolism, Small Molecule Biochemistry	synthesis of fatty acid	2.255	bias	0.000426	16	2.255	AREG, CD83, CXCL8, EDN2, F2RL1, HGF, IL1A, IL33, JAK2, MAP3K8, NFKB1, RUNX1, S1PR3, SOCS1, SOCS3, TXN
Organismal Development	growth of vessel	2.245	bias	8.46e-05	12	2.245	CXCL8, F2RL1, F3, FGF2, HGF, INHBA, ITGAV, JAK2, PIM1, S1PR3, SERPINE1, SPP1
Cellular Growth and Proliferation, Organismal Development	growth of Candida albicans ATCC 90028	-2.236	bias	6.95e-06	5	2.236	AREG, FGF2, FGF7, HGF, IFNAR1
Cellular Development, Cellular Growth and Proliferation, Nervous System Development and Function, Tissue Development	growth of neurites	2.214	bias	0.000455	21	2.214	BTG3, CDKN1A, CXCL5, FGF2, FGF7, HGF, MAP3K8, NFKB1, PDP1, PIK3CA, PLPPR4, SERPINE1, SOCS3, SRF, STK38L, THBS1, TIAM1, TNFRSF12A, TXN, UBE3A, YWHAZ
Hematological System Development and Function, Immune Cell Trafficking, Inflammatory Response, Tissue Development	accumulation of phagocytes	2.207	bias	0.000141	11	2.207	CXCL8, F3, FGF2, IFNAR1, IL1R1, IL33, ITGA2, JAK2, PTX3, SPP1, THBS1
Cellular Movement	cell movement of tumor cells	2.184	bias	0.00103	11	2.184	CXCL8, F2RL1, F3, HGF, PLAUR, SERPINE1, SOCS1, SPP1, SRF, THBS1, TIAM1
Cell-To-Cell Signaling and Interaction, Hematological System Development and Function, Immune Cell Trafficking, Inflammatory Response	activation of leukocytes	2.181	bias	3.5e-05	30	2.181	BCL3, BHLHE40, CD83, CDKN1A, CXCL5, CXCL8, DAPP1, EDN2, F2RL1, HGF, IFNAR1, IL1A, IL1R1, IL33, INHBA, ITGAV, JAK2, MAP2K3, NDRG1, NFKB1, PELI1, PPM1D, RUNX1, SBNO2, SOCS1, SPP1, STX11, THBS1, TNFRSF12A, UBE2N
Cardiovascular Disease, Cell Death and Survival, Organismal Injury and Abnormalities, Skeletal and Muscular Disorders	cell death of cardiomyocytes	-2.176		8.29e-05	14	2.176	BACH1, CDKN1A, FGF2, HGF, HK2, IL33, INHBA, IVNS1ABP, MANF, MAP2K3, PIM1, SOCS3, SPP1, THBD
Connective Tissue Development and Function, Tissue Morphology	quantity of connective tissue	2.172		0.000148	26	2.172	ARID5B, CBFB, CCDC80, CD83, CDKN1A, CXCL8, FGF2, GPR68, HGF, HSPA5, IL1A, IL1R1, INHBA, JAK2, JARID2, MXD1, NFKB1, PICALM, PIM1, PLIN2, RUNX1, SERPINE1, SOCS3, SPP1, SSFA2, STX11
Cellular Movement, Hematological System Development and Function, Immune Cell Trafficking, Inflammatory Response	migration of phagocytes	2.171	bias	0.000115	16	2.171	CCL3L3, CXCL5, CXCL8, HGF, IL33, ITGAV, MMP12, P2RY6, PLAUR, PPM1D, S1PR3, SERPINE1, SPP1, SRF, TNFSF18, TXN
Cancer, Organismal Injury and Abnormalities, Tumor Morphology	invasion of malignant tumor	2.157	bias	0.000167	11	2.157	EDN2, F3, FERMT2, FGF2, HGF, HSPA5, ITGA2, PLAUR, SERPINE1, SOCS1, SPP1
Gastrointestinal Disease, Hepatic System Disease, Organismal Injury and Abnormalities	fibrosis of liver	-2.156		0.000436	10	2.156	HGF, IFNAR1, IL33, NFKB1, PLAUR, POLB, SERPINE1, SOCS1, SOCS3, SPP1
Lipid Metabolism, Small Molecule Biochemistry	synthesis of prostaglandin	2.132	bias	3.31e-05	13	2.132	AREG, CD83, CXCL8, EDN2, F2RL1, HGF, IL1A, IL33, JAK2, MAP3K8, NFKB1, S1PR3, SOCS1
Cell-To-Cell Signaling and Interaction, Cellular Movement, Hematological System Development and Function, Immune Cell Trafficking, Inflammatory Response	recruitment of neutrophils	2.124	bias	2.16e-05	14	2.124	BCL3, CCL3L3, CXCL5, CXCL8, F2RL1, IFNAR1, IL1A, IL1R1, IL33, MAP2K3, MAP3K8, PTX3, SERPINE1, SPP1
Cancer, Cellular Development, Cellular Growth and Proliferation, Organismal Injury and Abnormalities, Tumor Morphology	proliferation of tumor cells	2.108		6.71e-06	25	2.108	AREG, CDKN1A, CXCL8, F2RL1, F3, FGF2, GCH1, HGF, HSPA5, IL1A, IL1R1, INHBA, JAK2, LDHA, NDRG1, PIM1, PLAUR, PPM1D, RHEB, SERPINE1, SOCS1, SOCS3, SPP1, THBS1, TIAM2
Molecular Transport	secretion of molecule	2.103	bias	3.47e-05	26	2.103	AHI1, BHLHE40, CXCL8, DPH3, EDN2, ELL2, F2RL1, FGF7, HGF, HSPA5, IL1A, INHBA, KRT8, LIN7C, PIK3CA, PLIN2, PNP, RUNX1, SGMS2, SLC2A1, SNAP25, SOCS1, SOCS3, STX11, THBS1, YWHAZ
Cellular Movement, Hematological System Development and Function, Immune Cell Trafficking	cell movement of lymphocytes	2.101	bias	3.97e-05	21	2.101	BCL3, CBFB, CCL3L3, CXCL8, CYP26B1, F2RL1, HGF, IFNAR1, ITGAV, JAK2, NFKB1, PELI1, RGS16, RUNX1, S1PR3, SOCS1, SOCS3, SPP1, THBS1, TIAM1, XCL1
Cellular Development, Skeletal and Muscular System Development and Function, Tissue Development	differentiation of muscle cells	2.096		0.000456	15	2.096	AREG, BTG1, CDKN1A, CSRP3, FGF2, GDF11, HGF, PIM1, PLAUR, Rcan1, RUNX1, SOCS1, SOCS3, SRF, TNFRSF12A
Cell Cycle	mitogenesis	2.089	bias	0.000312	11	2.089	AREG, FGF2, FGF7, HGF, INHBA, JAK2, PTX3, SOCS1, SPP1, THBS1, TXN
Cellular Movement, Skeletal and Muscular System Development and Function	migration of muscle cells	2.085	bias	2.16e-05	13	2.085	CXCL8, F3, FGF2, HGF, IL1A, NET1, PLAUR, SDC4, SERPINE1, SPP1, TFPI2, THBS1, TXN
Cell Death and Survival	cell death of leukocyte cell lines	-2.08		0.000589	12	2.08	BCL3, CBFB, CDKN1A, HSPA5, INHBA, JAK2, NFKB1, PIM1, RUNX1, SLC2A1, SOCS1, SPP1
Cellular Movement, Skeletal and Muscular System Development and Function	migration of smooth muscle cells	2.078	bias	3.4e-05	12	2.078	CXCL8, F3, FGF2, HGF, IL1A, PLAUR, SDC4, SERPINE1, SPP1, TFPI2, THBS1, TXN
Cell Morphology	polarization of cells	2.078	bias	0.000965	11	2.078	ABL2, CXCL8, CYP26B1, IL1A, IL33, MAP3K8, PIK3CA, SOCS3, SRF, TIAM1, TXN
Hematological System Development and Function, Tissue Development	accumulation of blood cells	2.072	bias	3.58e-06	19	2.072	BCL3, CBFB, CCL3L3, CXCL8, F3, FGF2, IER3, IFNAR1, IL1R1, IL33, ITGA2, JAK2, KRT18, PIM1, PTX3, RGS16, SPP1, THBD, THBS1
Cellular Assembly and Organization, Tissue Development	formation of filaments	2.057	bias	0.00043	19	2.057	ABL2, CBFB, CDKN1A, CXCL8, F2RL1, FGF2, FGF7, HGF, HSPA5, IL1A, INA, KRT18, LMCD1, NET1, PLAUR, SDC4, SRF, TIAM1, TWF1
Cellular Development, Hematological System Development and Function, Hematopoiesis, Lymphoid Tissue Structure and Development	differentiation of leukocytes	2.055	bias	0.000208	27	2.055	ABL2, BCL3, BHLHE40, CBFB, CD83, CDKN1A, CXCL5, CXCL8, CYP26B1, DUSP5, GPR68, HGF, IFNAR1, IL1A, IL1R1, IL33, INHBA, JAK2, NFKB1, PICALM, PKNOX1, PNP, RUNX1, SOCS1, SOCS3, SOX4, SRF
Cardiovascular System Development and Function, Cellular Development, Cellular Function and Maintenance, Cellular Growth and Proliferation, Organismal Development, Tissue Development	endothelial cell development	2.054	bias	0.000102	19	2.054	CDKN1A, CXCL8, F2RL1, F3, FGF2, HGF, HSPA5, IL1A, INHBA, ITGA2, MAP2K3, METAP2, PIK3CA, PIM1, PLAUR, SDC4, SERPINE1, THBS1, TNFRSF12A
Cellular Movement, Skeletal and Muscular System Development and Function	migration of vascular smooth muscle cells	2.045	bias	6.9e-06	11	2.045	CXCL8, FGF2, HGF, IL1A, PLAUR, SDC4, SERPINE1, SPP1, TFPI2, THBS1, TXN
Cellular Development, Connective Tissue Development and Function, Skeletal and Muscular System Development and Function, Tissue Development	differentiation of osteoclasts	2.045		0.00014	13	2.045	AREG, ATP2A2, CCL3L3, CXCL8, GPR68, IL1A, IL33, INHBA, MAP2K3, NFKB1, SBNO2, SOCS1, SOCS3
Gene Expression	expression of RNA	2.044		4.09e-05	66	2.044	AGO2, AHI1, ARID5B, BACH1, BCL3, BHLHE40, BTG1, BTG3, CBFB, CCL3L3, CDKN1A, CSRP3, CYP26B1, DDX5, DOT1L, DUSP5, ELL2, F2RL1, FGF2, FGF7, GEM, GTF2E2, H2AFZ, HGF, IFNAR1, IL1A, IL33, INHBA, IRAK2, IVNS1ABP, JAK2, JARID2, JMJD1C, KDM7A, KMT5A, LMCD1, MAP2K3, MAP3K8, MARCKSL1, MUSK, MXD1, NFKB1, PICALM, PIM1, PKNOX1, PLAUR, PLK3, PPM1D, RBBP8, RGS16, RUNX1, SBNO2, SERPINE1, SERTAD2, SOCS1, SOCS3, SO…
Cell Morphology, Tissue Development	tubulation of cells	2.042	bias	0.000706	10	2.042	AMIGO2, CSRP3, CXCL8, FGF2, HGF, IL1A, MMP12, PLAUR, S1PR3, YWHAZ
Carbohydrate Metabolism	synthesis of carbohydrate	2.04	bias	0.000273	20	2.04	CHKA, CHSY1, CXCL8, F2RL2, FGF2, FGF7, HGF, IL1A, ITGAV, JAK2, NFKB1, P2RY6, PIK3CA, PPP1CB, S1PR3, SELENOI, SOCS1, SOCS3, SPP1, THBD
Cellular Movement, Hair and Skin Development and Function	cell movement of keratinocytes	2.037	bias	2.9e-05	10	2.037	CXCL8, FERMT2, FGF7, HGF, ITGA2, ITGAV, SERPINB2, SERPINE1, SOCS3, TIAM1
Hematological System Development and Function, Hematopoiesis	development of hematopoietic system	2.029	bias	0.000234	16	2.029	AGO2, CBFB, CD83, CDKN1A, FGF2, IFNAR1, IL1A, IL33, INHBA, JAK2, MAP3K8, NFKB1, PIM1, RUNX1, SOCS1, SRF
Cellular Development, Cellular Growth and Proliferation, Connective Tissue Development and Function, Skeletal and Muscular System Development and Function, Tissue Development	formation of osteoclasts	2.028	bias	0.000197	10	2.028	CCL3L3, CXCL8, FGF2, IL1A, IL33, INHBA, NFKB1, RUNX1, SOCS3, TXN
Cellular Movement, Hematological System Development and Function, Immune Cell Trafficking, Inflammatory Response	cell movement of macrophages	2.023	bias	8.73e-06	18	2.023	CCL3L3, CDKN1A, CXCL8, EDN2, HGF, IL1A, IL33, MAP3K8, MMP12, NDRG1, P2RY6, PTX3, SERPINE1, SOCS1, SPP1, THBD, THBS1, TNFSF18
Developmental Disorder	Hypertrophy	-2.012		2.86e-05	24	2.012	ATP2A2, CDKN1A, CSRP3, DUSP5, F2RL1, FGF2, H2AFZ, HGF, IER3, IL33, INHBA, JAK2, JARID2, JPH2, LMCD1, MAP2K3, NFKB1, PIK3CA, PIM1, RHEB, SERPINE1, TIAM1, TXN, XIRP1
Cellular Development, Cellular Growth and Proliferation, Embryonic Development, Lymphoid Tissue Structure and Development, Organ Development, Organismal Development, Tissue Development	development of lymphatic system cells	2.003	bias	7.3e-05	28	2.003	ABL2, AGO2, BCL3, BHLHE40, CBFB, CD83, CDKN1A, CXCL5, CYP26B1, FGF2, IFNAR1, IL1A, IL1R1, INHBA, JAK2, NFKB1, PICALM, PIM1, PKNOX1, PNP, POLB, RUNX1, SOCS1, SOCS3, SOX4, SPP1, SRF, UBE2N
Gene Expression	transcription	2.003		3.58e-05	63	2.003	AGO2, AHI1, ARID5B, BACH1, BCL3, BHLHE40, BTG1, BTG3, CBFB, CCL3L3, CDKN1A, CSRP3, CYP26B1, DDX5, DOT1L, DUSP5, ELL2, F2RL1, FGF2, FGF7, GEM, GTF2E2, H2AFZ, HGF, IFNAR1, IL1A, IL33, INHBA, IVNS1ABP, JAK2, JARID2, JMJD1C, KDM7A, KMT5A, LMCD1, MAP2K3, MUSK, MXD1, NFKB1, PICALM, PIM1, PKNOX1, PLAUR, PLK3, PPM1D, RBBP8, RUNX1, SBNO2, SERPINE1, SERTAD2, SOCS1, SOCS3, SOX4, SPP1, SRF, TAF4B, TMF1, TXN,…
Cellular Growth and Proliferation	cell proliferation of hematopoietic cell lines	2.002	bias	0.000445	13	2.002	ABL2, CBFB, F2RL1, FGF2, FGF7, INHBA, JAK2, PIK3CA, PIM1, RUNX1, SOCS1, SOCS3, SPP1
Cellular Growth and Proliferation, Organismal Development	growth of Bacillus subtilis subsp. spizizenii	-2	bias	0.000226	4	2	AREG, FGF2, FGF7, HGF
Cellular Growth and Proliferation, Organismal Development	growth of Escherichia coli 25922	-2	bias	0.000226	4	2	AREG, FGF2, FGF7, HGF
Cellular Growth and Proliferation, Organismal Development	growth of Pseudomonas aeruginosa	-2	bias	0.000305	4	2	AREG, FGF2, FGF7, HGF
Connective Tissue Development and Function, Tissue Development	development of connective tissue	1.997	bias	0.00135	18	1.997	AGO2, CCL3L3, CDKN1A, CHSY1, CXCL8, FGF2, GAS1, HGF, IL1A, IL33, INHBA, NFKB1, RUNX1, SERPINE1, SOCS3, SOX4, SRF, TXN
Cellular Assembly and Organization, Cellular Function and Maintenance, Tissue Development	formation of actin stress fibers	1.992	bias	0.00089	13	1.992	ABL2, CBFB, CDKN1A, CXCL8, FGF2, FGF7, HGF, IL1A, LMCD1, NET1, SDC4, SRF, TIAM1
Cellular Movement, Hematological System Development and Function	migration of hematopoietic progenitor cells	1.982	bias	0.00122	6	1.982	CCL3L3, CXCL5, CXCL8, HGF, JAK2, RUNX1
Cell-To-Cell Signaling and Interaction	binding of melanoma cell lines	1.969	bias	4.75e-05	5	1.969	ITGA2, ITGAV, SERPINE1, SPP1, THBS1
Cellular Movement	cell movement of muscle cells	1.962	bias	1.68e-05	14	1.962	ATP2A2, CXCL8, F3, FGF2, HGF, IL1A, NET1, PLAUR, SDC4, SERPINE1, SPP1, TFPI2, THBS1, TXN
Drug Metabolism, Lipid Metabolism, Small Molecule Biochemistry	synthesis of prostaglandin E2	1.953	bias	1.65e-05	12	1.953	AREG, CD83, CXCL8, EDN2, F2RL1, HGF, IL1A, JAK2, MAP3K8, NFKB1, S1PR3, SOCS1
Cellular Function and Maintenance	cellular homeostasis	1.952	bias	1.19e-06	59	1.952	ABL2, ATP2A2, BCL3, BHLHE40, CBFB, CCL3L3, CD83, CDKN1A, CLMP, CSRP3, CXCL5, CXCL8, CYP26B1, EDN2, F2RL1, F3, FGF2, FGF7, GDF11, HGF, HSPA5, IFNAR1, IL1A, IL1R1, IL33, INHBA, ITGAV, JAK2, JPH2, KRT18, KRT8, LDHA, NDRG1, NFKB1, PICALM, PIK3CA, PIM1, PKNOX1, PNP, POLB, RHEB, RUNX1, S1PR3, SERPINE1, SERTAD2, SLC20A2, SLC25A33, SLC2A1, SOCS1, SOCS3, SOX4, SPP1, SRF, SRXN1, SSFA2, TBC1D9, THBD, UBE2N,…
Cardiovascular System Development and Function, Tissue Development	neovascularization of tissue	1.951	bias	0.000823	5	1.951	F3, FGF2, HGF, MMP12, SDC4
Cell Cycle	cell cycle progression	1.95	bias	8.28e-06	42	1.95	AREG, BTG1, BTG3, CDKN1A, CXCL8, DOT1L, FGF2, FGF7, GAS1, GDF11, GEM, HAUS3, HGF, IER3, IL1A, INHBA, ITGA2, JAK2, JARID2, KMT5A, KRT18, KRT8, LSM1, METAP2, MXD1, NET1, NFKB1, PIK3CA, PIM1, PLK3, PPM1D, PTX3, RAN, RBBP8, RUNX1, SOCS1, SOCS3, SPP1, SRF, THBS1, TNFRSF12A, TXN
Hematological System Development and Function, Humoral Immune Response, Lymphoid Tissue Structure and Development, Tissue Morphology	quantity of B lymphocytes	1.945	bias	0.000221	18	1.945	ARID5B, BCL3, CDKN1A, DAPP1, F3, HGF, IL33, INHBA, NFKB1, PIM1, PNP, S1PR3, SLC2A1, SOCS1, SOCS3, SOX4, SPP1, SRF
Cellular Development, Cellular Growth and Proliferation, Hair and Skin Development and Function	proliferation of epithelial cell lines	1.942	bias	0.000235	14	1.942	ABL2, AREG, ATP2A2, CDKN1A, CHKA, FGF2, HGF, IL1A, ITGA2, ITGAV, JAK2, PIK3CA, PLAUR, SOCS3
Cell Morphology, Cellular Movement	cell spreading of epithelial cells	1.941	bias	0.000725	4	1.941	FERMT2, HGF, ITGAV, TIAM1
Hematological System Development and Function, Immune Cell Trafficking, Inflammatory Response, Tissue Development	accumulation of neutrophils	1.941	bias	0.000866	7	1.941	CXCL8, F3, IL1R1, IL33, ITGA2, PTX3, SPP1
Hematological System Development and Function, Immune Cell Trafficking, Inflammatory Response, Tissue Development	accumulation of granulocytes	1.941	bias	0.00137	8	1.941	CXCL8, F3, IL1R1, IL33, ITGA2, PTX3, SPP1, THBD
Organismal Injury and Abnormalities	damage of genitourinary system	1.941		0.000468	10	1.941	AREG, EDN2, F2RL1, FGF2, HGF, IL1R1, MAP2K3, PLAUR, SERPINE1, THBS1
Cellular Growth and Proliferation, Organ Development, Reproductive System Development and Function	proliferation of gonadal cells	1.941	bias	0.00141	7	1.941	AREG, CDKN1A, FGF2, FGF7, HGF, INHBA, TAF4B
Cellular Development, Cellular Growth and Proliferation, Hematological System Development and Function, Hematopoiesis, Tissue Development	development of myeloid cells	1.941	bias	0.000659	10	1.941	CBFB, FGF2, IL1A, IL33, INHBA, JAK2, MAP3K8, NFKB1, PPM1D, RUNX1
Cellular Movement	migration of myeloid cells	1.933	bias	7.31e-05	13	1.933	CCL3L3, CXCL5, CXCL8, F3, IL33, ITGAV, P2RY6, PLAUR, PPM1D, SERPINE1, SPP1, SRF, TXN
Cardiovascular Disease, Developmental Disorder, Organismal Injury and Abnormalities	hypertrophy of heart	-1.926		1.82e-06	22	1.926	ATP2A2, CDKN1A, CSRP3, DUSP5, F2RL1, FGF2, H2AFZ, HGF, IER3, IL33, INHBA, JARID2, LMCD1, MAP2K3, NFKB1, PIK3CA, PIM1, RHEB, SERPINE1, TIAM1, TXN, XIRP1
Infectious Diseases	replication of virus	1.925	bias	1.14e-05	27	1.925	AGFG1, AGO2, AREG, BCL3, CCL3L3, CXCL8, DDX5, DNAJA1, F2RL1, FGF7, IFNAR1, IL1A, JAK2, KRT8, LSM1, MAP1LC3C, MAP2K3, NFKB1, P2RY6, PDE8A, PLK3, PLPPR4, PTX3, RUNX1, SOCS1, SOCS3, SPP1
Cellular Growth and Proliferation, Lymphoid Tissue Structure and Development	proliferation of lymphatic system cells	1.917		3.49e-06	36	1.917	BCL3, BHLHE40, CBFB, CD83, CDKN1A, CXCL8, DAPP1, F2RL1, FGF2, HGF, HSPA5, IFNAR1, IL1A, IL1R1, IL33, INHBA, JAK2, MAP3K8, NFKB1, PELI1, PIK3CA, PIM1, PNP, PPM1D, RUNX1, SDC4, SOCS1, SOCS3, SPP1, SRF, STK17B, THBS1, TNFSF18, TXN, UBE2N, XCL1
Cellular Development, Cellular Growth and Proliferation, Organ Development, Skeletal and Muscular System Development and Function, Tissue Development	proliferation of muscle cells	1.916		7.25e-06	22	1.916	CDKN1A, CSRP3, CXCL8, F3, FGF2, GDF11, H2AFZ, HGF, IL1A, INHBA, ITGA2, PLAUR, SDC4, SERPINE1, SOCS1, SOCS3, SPP1, TFPI2, THBD, THBS1, TNFRSF12A, TXN
Cell-To-Cell Signaling and Interaction	binding of cells	1.912	bias	0.000173	22	1.912	AREG, CD83, CXCL8, F3, FERMT2, FGF2, HGF, HSPA5, IL1A, IL1R1, INHBA, ITGA2, ITGAV, JAK2, PLAUR, PTX3, SDC4, SERPINE1, SPP1, THBD, THBS1, TNFRSF12A
Tissue Development	development of epithelial tissue	1.91	bias	3.97e-05	25	1.91	CDKN1A, CXCL8, F2RL1, F3, FGF2, FGF7, GDF11, HGF, HSPA5, IL1A, INHBA, ITGA2, JMJD1C, KRT18, KRT8, MAP2K3, METAP2, PIK3CA, PIM1, PLAUR, SDC4, SERPINE1, SPP1, THBS1, TNFRSF12A
Cell Death and Survival	apoptosis of leukocyte cell lines	-1.908		0.000706	11	1.908	BCL3, CBFB, CDKN1A, INHBA, JAK2, NFKB1, PIM1, RUNX1, SLC2A1, SOCS1, SPP1
Cellular Development, Connective Tissue Development and Function, Tissue Development	differentiation of connective tissue cells	1.907		0.00113	25	1.907	AREG, ARID5B, ATP2A2, CBFB, CCL3L3, CDKN1A, CXCL8, DDX5, F2RL1, FGF2, GPR68, HGF, IL1A, IL33, INHBA, MAP2K3, MEX3C, NFKB1, OSBPL11, PLAUR, RUNX1, SBNO2, SOCS1, SOCS3, SPP1
Cellular Development, Cellular Growth and Proliferation	cell proliferation of hepatoma cell lines	1.898		0.000196	13	1.898	AREG, CDKN1A, CXCL8, F2RL1, FGF2, FGF7, HGF, INHBA, S1PR3, SLC2A1, SOCS3, SPP1, TFPI2
Cardiovascular System Development and Function, Cellular Development, Cellular Function and Maintenance, Cellular Growth and Proliferation, Organismal Development, Tissue Development	proliferation of endothelial cells	1.897		0.000149	17	1.897	CDKN1A, CXCL8, F2RL1, F3, FGF2, HGF, HSPA5, IL1A, INHBA, METAP2, PIK3CA, PIM1, PLAUR, SDC4, SERPINE1, THBS1, TNFRSF12A
Cellular Movement, Hematological System Development and Function, Immune Cell Trafficking	cell movement of granulocytes	1.881	bias	6.61e-06	22	1.881	CBFB, CCL3L3, CXCL5, CXCL8, EDN2, F2RL1, F3, HGF, IL1A, IL1R1, IL33, MAP3K8, MMP12, PLAUR, PPM1D, PTX3, SOCS3, SPP1, SRF, THBD, TXN, XCL1
Lymphoid Tissue Structure and Development, Organ Morphology, Tissue Morphology	quantity of thymus gland	1.879	bias	0.000574	13	1.879	ARID5B, BHLHE40, CBFB, FGF7, MAP3K8, NFKB1, PIK3CA, PIM1, PNP, PPM1D, RUNX1, SOCS1, STK17B
Cellular Development, Connective Tissue Development and Function, Tissue Development	differentiation of connective tissue	1.859		0.000329	29	1.859	AREG, ARID5B, ATP2A2, CBFB, CCL3L3, CDKN1A, CXCL8, DDX5, F2RL1, FGF2, GPR68, HGF, IL1A, IL33, INHBA, JAK2, MAP2K3, MEX3C, NFKB1, OSBPL11, PKNOX1, PLAUR, RUNX1, SBNO2, SOCS1, SOCS3, SPP1, TNFRSF12A, YWHAZ
Cardiovascular System Development and Function, Cellular Development, Cellular Function and Maintenance, Cellular Growth and Proliferation, Organismal Development, Tissue Development	cell proliferation of vascular endothelial cells	1.851		0.000898	10	1.851	CDKN1A, CXCL8, F2RL1, FGF2, HGF, HSPA5, METAP2, PIK3CA, THBS1, TNFRSF12A
Cellular Development, Cellular Growth and Proliferation, Reproductive System Development and Function	cell proliferation of breast cell lines	1.846	bias	1.55e-05	12	1.846	AREG, CDKN1A, CHKA, HGF, IER3, ITGA2, JAK2, LSM1, PIK3CA, POLB, SPP1, UBE2B
Gene Expression	transcription of RNA	1.845		2.49e-05	59	1.845	AGO2, AHI1, ARID5B, BACH1, BCL3, BHLHE40, BTG1, BTG3, CBFB, CCL3L3, CDKN1A, CSRP3, DDX5, DOT1L, DUSP5, ELL2, F2RL1, FGF2, FGF7, GEM, GTF2E2, H2AFZ, HGF, IFNAR1, IL1A, IL33, INHBA, IVNS1ABP, JAK2, JARID2, JMJD1C, KDM7A, KMT5A, LMCD1, MAP2K3, MUSK, MXD1, NFKB1, PICALM, PIM1, PKNOX1, PLK3, PPM1D, RBBP8, RUNX1, SBNO2, SERTAD2, SOCS1, SOCS3, SOX4, SPP1, SRF, TAF4B, TMF1, TXN, UBE3A, UTP15, XCL1, YWHAZ
Cellular Movement, Skeletal and Muscular System Development and Function	cell movement of smooth muscle cells	1.841	bias	2.16e-05	13	1.841	ATP2A2, CXCL8, F3, FGF2, HGF, IL1A, PLAUR, SDC4, SERPINE1, SPP1, TFPI2, THBS1, TXN
Cellular Development, Connective Tissue Development and Function, Tissue Development	differentiation of bone cells	1.839		0.00109	18	1.839	AREG, ATP2A2, CBFB, CCL3L3, CXCL8, DDX5, FGF2, GPR68, HGF, IL1A, IL33, INHBA, MAP2K3, NFKB1, SBNO2, SOCS1, SOCS3, SPP1
Organismal Injury and Abnormalities	Edema	-1.837	bias	0.00103	17	1.837	ABL2, AGO2, ATP2A2, CBFB, CXCL8, F2RL1, F3, HGF, IL33, ITGAV, IVNS1ABP, JAK2, MAP3K8, S1PR3, SERPINE1, SOCS1, SOX4
Cell Death and Survival	apoptosis of lymphatic system cells	-1.825		0.00038	18	1.825	BCL3, CDKN1A, HSPA5, IER3, IL1A, MAP2K3, NFKB1, PIM1, PNP, PPM1D, RUNX1, SOCS1, SOX4, SPP1, STK17B, THBS1, TXN, XCL1
Cellular Development, Cellular Growth and Proliferation, Hematological System Development and Function	cell proliferation of leukocyte cell lines	1.816	bias	0.000606	12	1.816	ABL2, CBFB, F2RL1, FGF2, FGF7, INHBA, JAK2, PIK3CA, PIM1, SOCS1, SOCS3, SPP1
Cellular Movement	cell movement of cancer cells	1.8	bias	0.000607	10	1.8	CXCL8, F2RL1, F3, HGF, SERPINE1, SOCS1, SPP1, SRF, THBS1, TIAM1
Cell Death and Survival	cell death of lymphatic system cells	-1.8		0.000525	19	1.8	BCL3, CDKN1A, HSPA5, IER3, IL1A, JAK2, MAP2K3, NFKB1, PIM1, PNP, PPM1D, RUNX1, SOCS1, SOX4, SPP1, STK17B, THBS1, TXN, XCL1
Cardiovascular System Development and Function, Tissue Development	development of endothelial tissue	1.797	bias	4.28e-05	20	1.797	CDKN1A, CXCL8, F2RL1, F3, FGF2, HGF, HSPA5, IL1A, INHBA, ITGA2, MAP2K3, METAP2, PIK3CA, PIM1, PLAUR, SDC4, SERPINE1, SPP1, THBS1, TNFRSF12A
Cell Death and Survival	cell death of tumor cell lines	-1.793		1.06e-06	58	1.793	ABCE1, ABL2, AREG, ATP2A2, BACH1, BCL3, BHLHE40, BTG1, BTG3, CCDC80, CDKN1A, CHKA, CHSY1, CXCL8, FGF2, FGF7, GAS1, GEM, HGF, HK2, HPCA, HSPA5, IER3, IFNAR1, IL1A, IL1R1, INHBA, IRAK2, ITGA2, ITGAV, JAK2, KRT18, MAP2K3, MXD1, NABP1, NDRG1, NFKB1, PIK3CA, PIM1, PLAUR, PLK3, PPM1D, RGS16, RUNX1, S1PR3, SERPINE1, SGMS2, SOCS1, SOCS3, SOX4, SPP1, THBS1, TIAM1, TNFSF18, TXN, UBE3A, YWHAZ, ZNF385B
Cellular Movement	migration of epithelial cells	1.783	bias	0.000165	10	1.783	CXCL8, FGF7, HGF, ITGA2, KMT5A, PIK3CA, SERPINB2, SERPINE1, SOCS3, TIAM1
Cellular Development, Cellular Growth and Proliferation, Hematological System Development and Function, Hematopoiesis, Lymphoid Tissue Structure and Development, Tissue Development	development of phagocytes	1.783	bias	0.000702	9	1.783	CBFB, IFNAR1, IL1A, IL33, INHBA, JAK2, MAP3K8, NFKB1, PPM1D
Infectious Diseases	replication of RNA virus	1.771	bias	6.29e-06	26	1.771	AGFG1, AGO2, AREG, BCL3, CCL3L3, CXCL8, DDX5, DNAJA1, F2RL1, FGF7, IFNAR1, IL1A, JAK2, LSM1, MAP1LC3C, MAP2K3, NFKB1, P2RY6, PDE8A, PLK3, PLPPR4, PTX3, RUNX1, SOCS1, SOCS3, SPP1
Cardiovascular Disease, Cell Death and Survival, Organismal Injury and Abnormalities, Skeletal and Muscular Disorders	apoptosis of cardiomyocytes	-1.764		0.000298	12	1.764	BACH1, CDKN1A, FGF2, HGF, IL33, INHBA, IVNS1ABP, MAP2K3, PIM1, SOCS3, SPP1, THBD
Cellular Development, Cellular Growth and Proliferation, Embryonic Development, Hematopoiesis, Lymphoid Tissue Structure and Development, Organ Development, Organismal Development, Tissue Development	development of lymphoid cells	1.74	bias	0.000138	26	1.74	ABL2, AGO2, BCL3, BHLHE40, CBFB, CD83, CDKN1A, CXCL5, CYP26B1, IFNAR1, IL1A, IL1R1, INHBA, NFKB1, PICALM, PIM1, PKNOX1, PNP, POLB, RUNX1, SOCS1, SOCS3, SOX4, SPP1, SRF, UBE2N
Cellular Development, Cellular Growth and Proliferation, Embryonic Development, Hematological System Development and Function, Hematopoiesis, Lymphoid Tissue Structure and Development, Organ Development, Organismal Development, Tissue Development	development of lymphocytes	1.74	bias	0.000312	25	1.74	ABL2, BCL3, BHLHE40, CBFB, CD83, CDKN1A, CXCL5, CYP26B1, IFNAR1, IL1A, IL1R1, INHBA, NFKB1, PICALM, PIM1, PKNOX1, PNP, POLB, RUNX1, SOCS1, SOCS3, SOX4, SPP1, SRF, UBE2N
Cellular Development, Embryonic Development, Organismal Development	differentiation of embryonic cells	1.732	bias	0.000574	13	1.732	CBFB, CDKN1A, DOT1L, FGF2, FGF7, HGF, INHBA, PIM1, PLAUR, RUNX1, SOCS3, SRF, THBS1
Cellular Movement, Skeletal and Muscular System Development and Function	cell movement of vascular smooth muscle cells	1.731	bias	3.28e-06	12	1.731	ATP2A2, CXCL8, FGF2, HGF, IL1A, PLAUR, SDC4, SERPINE1, SPP1, TFPI2, THBS1, TXN
Cell-mediated Immune Response, Cellular Development, Cellular Function and Maintenance, Cellular Growth and Proliferation, Embryonic Development, Hematological System Development and Function, Hematopoiesis, Lymphoid Tissue Structure and Development, Organ Development, Organismal Development, Tissue Development	T cell development	1.731	bias	0.00016	24	1.731	ABL2, BCL3, BHLHE40, CBFB, CD83, CDKN1A, CXCL5, CYP26B1, IFNAR1, IL1A, IL1R1, INHBA, PICALM, PIM1, PKNOX1, PNP, POLB, RUNX1, SOCS1, SOCS3, SOX4, SPP1, SRF, UBE2N
Cellular Function and Maintenance	Lymphocyte homeostasis	1.731	bias	0.000176	25	1.731	ABL2, BCL3, BHLHE40, CBFB, CD83, CDKN1A, CXCL5, CYP26B1, HGF, IFNAR1, IL1A, IL1R1, INHBA, PICALM, PIM1, PKNOX1, PNP, POLB, RUNX1, SOCS1, SOCS3, SOX4, SPP1, SRF, UBE2N
Cellular Assembly and Organization, Cellular Function and Maintenance, Tissue Development	formation of actin filaments	1.727	bias	0.00114	15	1.727	ABL2, CBFB, CDKN1A, CXCL8, F2RL1, FGF2, FGF7, HGF, IL1A, LMCD1, NET1, SDC4, SRF, TIAM1, TWF1
Cell Death and Survival	apoptosis of lymphoid cells	-1.725		0.000441	17	1.725	BCL3, CDKN1A, HSPA5, IER3, IL1A, MAP2K3, NFKB1, PNP, PPM1D, RUNX1, SOCS1, SOX4, SPP1, STK17B, THBS1, TXN, XCL1
Cell Death and Survival	apoptosis of tumor cell lines	-1.723		2.14e-06	49	1.723	ABCE1, ABL2, AREG, BACH1, BCL3, BHLHE40, CCDC80, CDKN1A, CHKA, CXCL8, FGF2, GAS1, GEM, HGF, HK2, HPCA, HSPA5, IER3, IL1A, IL1R1, INHBA, IRAK2, ITGA2, ITGAV, JAK2, KRT18, MAP2K3, MXD1, NDRG1, NFKB1, PIK3CA, PIM1, PLAUR, PLK3, PPM1D, RUNX1, S1PR3, SERPINE1, SGMS2, SOCS1, SOCS3, SOX4, SPP1, THBS1, TIAM1, TNFSF18, TXN, YWHAZ, ZNF385B
Cellular Development, Cellular Growth and Proliferation, Hematological System Development and Function, Lymphoid Tissue Structure and Development	proliferation of lymphocytes	1.712		2.12e-05	32	1.712	BCL3, BHLHE40, CBFB, CD83, CDKN1A, DAPP1, F2RL1, HSPA5, IFNAR1, IL1A, IL1R1, IL33, INHBA, MAP3K8, NFKB1, PELI1, PIK3CA, PIM1, PNP, PPM1D, RUNX1, SDC4, SOCS1, SOCS3, SPP1, SRF, STK17B, THBS1, TNFSF18, TXN, UBE2N, XCL1
Organismal Injury and Abnormalities, Renal and Urological Disease	renal lesion	-1.698	bias	0.00101	38	1.698	ARID5B, ATP11B, ATP13A3, BHLHE40, BTG3, CBFB, CDKN1A, CXCL8, DDX5, F2RL1, F2RL2, FGF2, HGF, IFNAR1, IL1R1, KBTBD8, LHFPL2, LIN7C, MAP2K3, MAP3K8, METAP2, MUSK, MXD1, NFKB1, PIK3CA, PITPNC1, PLAUR, PLIN2, PLOD2, PNP, RAI14, RHEB, RPS12, SERPINB2, SERPINE1, SPP1, THBD, THBS1
Hematological System Development and Function, Hematopoiesis, Tissue Morphology	quantity of hematopoietic progenitor cells	1.672		3.49e-06	25	1.672	ARID5B, BCL3, BHLHE40, CBFB, CDKN1A, CXCL8, IL1A, INHBA, JAK2, JARID2, MAP3K8, MXD1, NFKB1, PICALM, PIK3CA, PIM1, PNP, PPM1D, RUNX1, SOCS1, SOCS3, SOX4, SPP1, STK17B, THBS1
Cell Morphology, Cellular Assembly and Organization, Cellular Function and Maintenance	reorganization of cytoskeleton	1.659	bias	0.000393	12	1.659	F2RL1, F3, FGF2, FGF7, HGF, IL33, ITGAV, NET1, PLAUR, SPP1, SRF, TIAM1
Cell Death and Survival	apoptosis of blood cells	-1.657		4.28e-05	24	1.657	BCL3, BTG1, CCL3L3, CDKN1A, CXCL8, DOT1L, IER3, IL1A, IL33, JAK2, MAP2K3, MUSK, MXD1, NFKB1, PIM1, PNP, PPM1D, RUNX1, SOCS1, SOX4, SPP1, STK17B, THBS1, XCL1
Cancer, Organismal Injury and Abnormalities	tumorigenesis of tissue	1.624		8.11e-05	214	1.624	ABCE1, ABL2, AGFG1, AGO2, AHI1, AMIGO2, AREG, ARG2, ARID5B, ATP11B, ATP13A3, ATP2A2, BACH1, BCL3, BHLHE40, BTBD10, BTG3, BZW1, BZW2, C11orf96, C21orf91, CBFB, CCDC80, CD83, CDK17, CDKN1A, CHAC1, CHIC2, CHKA, CHSY1, CLDND1, CLMP, CNN1, COQ10B, CSRP2, CSRP3, CWC22, CXCL5, CXCL8, CYP26B1, DAPP1, DDX3Y, DDX5, DNAJA1, DNAJB9, DOT1L, DUSP5, EDN2, EIF1B, ELL2, ENTPD7, F2RL1, F2RL2, F3, FAM126B, FAM46A, …
Cellular Development, Cellular Growth and Proliferation	proliferation of lung cancer cell lines	1.612		0.00038	15	1.612	CDKN1A, DUSP5, F3, FGF2, FGF7, HGF, HK2, PDP1, PIK3CA, PIM1, PLAUR, RASSF8, SLC2A1, SPP1, YWHAZ
Cell-To-Cell Signaling and Interaction, Hematological System Development and Function, Immune Cell Trafficking	adhesion of immune cells	1.604	bias	0.000492	17	1.604	CCL3L3, CD83, CXCL8, F3, HGF, IL1A, IL1R1, IL33, JAK2, PIK3CA, PLAUR, RGS16, SERPINE1, SPP1, THBD, THBS1, TXN
Hematological System Development and Function, Tissue Morphology	quantity of antigen presenting cells	1.603		7.9e-06	18	1.603	BCL3, CD83, F2RL1, F3, FGF7, GPR68, IFNAR1, IL1A, IL1R1, IL33, JAK2, MMP12, NFKB1, SOCS1, SOCS3, SPP1, THBD, XCL1
Cellular Development, Cellular Growth and Proliferation, Organ Development, Skeletal and Muscular System Development and Function, Tissue Development	proliferation of smooth muscle cells	1.6		4.28e-05	17	1.6	CDKN1A, CXCL8, F3, FGF2, HGF, IL1A, INHBA, ITGA2, PLAUR, SERPINE1, SOCS1, SOCS3, SPP1, TFPI2, THBD, THBS1, TXN
Cellular Movement	cell movement of connective tissue cells	1.598	bias	1.95e-05	16	1.598	ABL2, ARID5B, CDKN1A, CXCL8, FGF2, HGF, IL1R1, IL33, MAP3K8, PLAUR, S1PR3, SDC4, SPP1, THBS1, TIAM1, ZFAND5
Hematological System Development and Function, Inflammatory Response, Tissue Morphology	quantity of phagocytes	1.579		1.4e-07	27	1.579	BCL3, CCL3L3, CD83, CDKN1A, CXCL8, F2RL1, F3, FGF7, GPR68, IFNAR1, IL1A, IL1R1, IL33, JAK2, JARID2, MMP12, NFKB1, PPM1D, RUNX1, SERPINB2, SOCS1, SOCS3, SPP1, STX11, THBD, THBS1, XCL1
Cancer, Organismal Injury and Abnormalities	angiogenesis of tumor	1.558	bias	0.000668	9	1.558	F2RL1, F3, FGF2, HGF, NDRG1, SERPINE1, SPP1, THBD, THBS1
Hematological System Development and Function, Organismal Development, Tissue Morphology	quantity of blood	1.554		0.000321	14	1.554	CBFB, CD83, CXCL8, HGF, INHBA, JAK2, JARID2, MXD1, NFKB1, PICALM, PIM1, RUNX1, SOCS3, STX11
Hematological System Development and Function, Lymphoid Tissue Structure and Development, Tissue Morphology	quantity of T lymphocytes	1.545	bias	0.000165	24	1.545	ARID5B, BHLHE40, CBFB, CD83, CDKN1A, ENTPD7, FGF7, IFNAR1, IL1R1, IL33, JAK2, MAP3K8, NFKB1, PIK3CA, PIM1, PNP, PPM1D, RUNX1, SOCS1, SOCS3, SPP1, STK17B, THBS1, XCL1
Cellular Movement, Hematological System Development and Function, Immune Cell Trafficking	migration of granulocytes	1.543	bias	0.000607	10	1.543	CCL3L3, CXCL5, CXCL8, F3, IL33, PLAUR, PPM1D, SPP1, SRF, TXN
Cell Cycle	interphase	1.537	bias	8.73e-06	31	1.537	BCL3, BHLHE40, BTG1, CDKN1A, CHKA, DOT1L, FGF2, GAS1, HGF, IER3, IL1A, INHBA, ITGA2, ITGAV, JAK2, MAP2K3, MAP3K8, MXD1, NDRG1, NET1, NFKB1, PIM1, PLAUR, PLK3, POLB, PPM1D, RBBP8, RUNX1, SPP1, STK38L, UBE3A
Cell Death and Survival	apoptosis of leukocytes	-1.529		0.000554	20	1.529	BCL3, BTG1, CDKN1A, CXCL8, IER3, IL1A, IL33, JAK2, MAP2K3, NFKB1, PIM1, PNP, PPM1D, RUNX1, SOCS1, SOX4, SPP1, STK17B, THBS1, XCL1
Cancer, Organismal Injury and Abnormalities	invasion of tissue	1.526	bias	6.9e-06	15	1.526	CXCL8, FGF2, FGF7, GEM, HGF, IL33, INHBA, JAK2, PIK3CA, SERPINE1, SOCS3, SPP1, TFPI2, THBD, TIAM2
Cellular Movement, Hair and Skin Development and Function	cell movement of skin cell lines	1.501	bias	4.86e-05	7	1.501	CXCL5, CXCL8, FGF2, HGF, ITGA2, SPP1, THBS1
Cellular Development	maturation of cells	1.499	bias	0.00128	19	1.499	ABL2, AREG, CBFB, CD83, CDKN1A, F2RL1, FGF2, GDF11, IFNAR1, IL1A, IL33, INHBA, JAK2, PICALM, PPM1D, RUNX1, SOCS1, TAF4B, THBS1

## Sheet: D. L-Up
Categories	Diseases or Functions Annotation	z-score	Flags	P-value (B-H)	# Molecules	|z-score|	Molecules
Organismal Survival	organismal death	-6.371	bias	0.0173	58	6.371	ATAD1, ATP2B1, BCHE, BIRC3, BMP2, CAPZA2, CD14, CD40, CD44, CDH1, CFLAR, CLDN1, CLEC1B, CREB5, CRYAB, CSF1, CTLA4, CXCL2, CYSLTR2, GMNN, GNPNAT1, Gulo, IFT20, IL18, IL1B, IL1RN, IL4R, INHBB, INSIG2, IPMK, ITGB8, LMO7, MAPKAPK3, PDCD10, PDGFC, PEX13, Pln, PORCN, PPP1R3C, PRDM1, PRKCD, PTGER2, S100A9, SH3GL3, SLC12A2, SLC19A2, SLC25A25, SNX13, SPHK1, STAMBP, TANK, TGFBR1, TGIF1, TMOD1, TRPM6, TRPM7…
Organismal Survival	morbidity or mortality	-6.126	bias	0.0153	59	6.126	ATAD1, ATP2B1, BCHE, BIRC3, BMP2, CAPZA2, CD14, CD40, CD44, CDH1, CFLAR, CLDN1, CLEC1B, CREB5, CRYAB, CSF1, CTLA4, CXCL2, CYSLTR2, GMNN, GNPNAT1, Gulo, IFT20, IL18, IL1B, IL1RN, IL4R, INHBB, INSIG2, IPMK, ITGB8, LMO7, MAPKAPK3, PDCD10, PDGFC, PEX13, Pln, PORCN, PPP1R3C, PRDM1, PRKCD, PTGER2, S100A9, SELENOK, SH3GL3, SLC12A2, SLC19A2, SLC25A25, SNX13, SPHK1, STAMBP, TANK, TGFBR1, TGIF1, TMOD1, TRP…
Cellular Movement	migration of cells	4.52	bias	0.00431	52	4.52	AHSG, ALCAM, ANO6, ATP6V1C1, BMP2, CCK, CCL2, CCL4, CCL8, CD14, CD40, CD44, CDH1, CLEC1B, CRYAB, CSF1, CTLA4, CTNNAL1, CXCL2, CYSLTR2, EIF4E, FGR, IGFBP1, IL18, IL1B, IL1RN, IL21R, IL4R, ITGB8, LMO7, MMP1, NUCB2, OLR1, PDCD10, PEX13, PLA2G7, PRDM1, PRKCD, RRAS2, S100A12, S100A9, SDCBP, SELENOK, SEMA3C, SGPP1, SLC12A2, SPHK1, TGFBR1, TNFSF4, TRPM7, WDR44, XBP1
Cellular Movement	cell movement	4.45	bias	0.00938	55	4.45	AHSG, AKAP4, ALCAM, ANO6, ATP6V1C1, BMP2, CCK, CCL2, CCL4, CCL8, CD14, CD40, CD44, CDH1, CLEC1B, CRYAB, CSF1, CTLA4, CTNNAL1, CXCL2, CYSLTR2, DSTN, EIF4E, FGR, IGFBP1, IL18, IL1B, IL1RN, IL21R, IL4R, ITGB8, LMO7, MMP1, NUCB2, OLR1, PDCD10, PDLIM4, PEX13, PLA2G7, PRDM1, PRKCD, RRAS2, S100A12, S100A9, SDCBP, SELENOK, SEMA3C, SGPP1, SLC12A2, SPHK1, TGFBR1, TNFSF4, TRPM7, WDR44, XBP1
Cellular Movement	invasion of cells	4.069	bias	0.00968	28	4.069	AHSG, ALCAM, B4GALT5, BMP2, CCL2, CD14, CD44, CDH1, CLDN1, CSF1, CTNNAL1, EIF4E, IL18, IL1B, INHBB, INSIG2, ITGB8, MMP1, PAG1, PRKCD, PTGER2, RRAS2, S100A12, S100A9, SDCBP, SLC12A2, SPHK1, TGFBR1
Cellular Movement, Immune Cell Trafficking	leukocyte migration	3.896	bias	0.000452	34	3.896	ALCAM, ANO6, BMP2, CCL2, CCL4, CCL8, CD14, CD40, CD44, CDH1, CLEC1B, CRYAB, CSF1, CTLA4, CXCL2, CYSLTR2, FGR, IL18, IL1B, IL1RN, IL21R, IL4R, MMP1, OLR1, PLA2G7, PRDM1, PRKCD, S100A12, S100A9, SELENOK, SPHK1, TGFBR1, TNFSF4, WDR44
Cellular Movement, Hematological System Development and Function, Immune Cell Trafficking, Inflammatory Response	cell movement of phagocytes	3.863	bias	0.000261	27	3.863	ALCAM, ANO6, CCL2, CCL4, CCL8, CD14, CD40, CD44, CDH1, CLEC1B, CSF1, CXCL2, CYSLTR2, FGR, IL18, IL1B, IL1RN, IL21R, IL4R, PLA2G7, PRDM1, PRKCD, S100A12, S100A9, SELENOK, SPHK1, TNFSF4
Cellular Movement, Hematological System Development and Function, Immune Cell Trafficking	cell movement of leukocytes	3.654	bias	0.000473	31	3.654	ALCAM, ANO6, CCL2, CCL4, CCL8, CD14, CD40, CD44, CDH1, CLEC1B, CRYAB, CSF1, CTLA4, CXCL2, CYSLTR2, FGR, IL18, IL1B, IL1RN, IL21R, IL4R, PLA2G7, PRDM1, PRKCD, S100A12, S100A9, SELENOK, SPHK1, TGFBR1, TNFSF4, WDR44
Cellular Movement	cell movement of myeloid cells	3.611	bias	0.00133	23	3.611	ANO6, CCL2, CCL4, CCL8, CD14, CD44, CRYAB, CSF1, CXCL2, CYSLTR2, FGR, IL18, IL1B, IL1RN, IL4R, PLA2G7, PRDM1, PRKCD, S100A12, S100A9, SELENOK, SPHK1, TNFSF4
Cellular Movement	chemotaxis of myeloid cells	3.281	bias	0.00152	15	3.281	ANO6, CCL2, CCL4, CCL8, CSF1, CXCL2, FGR, IL18, IL1B, IL4R, PLA2G7, S100A12, S100A9, SELENOK, SPHK1
Cellular Movement, Hematological System Development and Function, Immune Cell Trafficking	homing of leukocytes	3.28	bias	0.00229	17	3.28	ANO6, CCL2, CCL4, CCL8, CD40, CD44, CSF1, CXCL2, FGR, IL18, IL1B, IL4R, PLA2G7, S100A12, S100A9, SELENOK, SPHK1
Cellular Movement	chemotaxis	3.261	bias	0.00388	21	3.261	ANO6, BMP2, CCL2, CCL4, CCL8, CD40, CD44, CSF1, CXCL2, FGR, IL18, IL1B, IL4R, PLA2G7, PRKCD, S100A12, S100A9, SELENOK, SGPP1, SPHK1, TGFBR1
Cellular Movement, Hematological System Development and Function, Immune Cell Trafficking, Inflammatory Response	chemotaxis of leukocytes	3.129	bias	0.00306	16	3.129	ANO6, CCL2, CCL4, CCL8, CD40, CSF1, CXCL2, FGR, IL18, IL1B, IL4R, PLA2G7, S100A12, S100A9, SELENOK, SPHK1
Cellular Movement, Hematological System Development and Function, Immune Cell Trafficking, Inflammatory Response	migration of phagocytes	3.122	bias	0.000493	16	3.122	ALCAM, CCL2, CCL4, CCL8, CD40, CD44, CDH1, CLEC1B, CSF1, CXCL2, FGR, IL18, IL1B, IL1RN, IL21R, S100A9
Cellular Movement, Hematological System Development and Function, Immune Cell Trafficking, Inflammatory Response	chemotaxis of phagocytes	3.109	bias	0.00174	15	3.109	ANO6, CCL2, CCL4, CCL8, CSF1, CXCL2, FGR, IL18, IL1B, IL4R, PLA2G7, S100A12, S100A9, SELENOK, SPHK1
Cell-To-Cell Signaling and Interaction, Hematological System Development and Function, Immune Cell Trafficking	adhesion of immune cells	3.085	bias	0.01	14	3.085	ALCAM, CCL2, CCL4, CD14, CD40, CD44, CDH1, CSF1, CXCL2, FGR, IL1B, OLR1, S100A9, WDR44
Cell-To-Cell Signaling and Interaction, Hematological System Development and Function, Immune Cell Trafficking, Inflammatory Response	activation of phagocytes	3.084	bias	0.00174	17	3.084	CCL2, CCL4, CCL8, CD14, CD40, CD44, CSF1, IL18, IL1B, IL1RN, IL4R, METRNL, OSTM1, PRKCD, PTGER2, S100A12, S100A9
Cell-To-Cell Signaling and Interaction, Hematological System Development and Function	activation of myeloid cells	3.083	bias	0.00113	17	3.083	CCL2, CCL4, CCL8, CD14, CD40, CD44, CSF1, IL18, IL1B, IL1RN, IL4R, METRNL, OSTM1, PRKCD, PTGER2, S100A12, S100A9
Inflammatory Response	inflammatory response	3.043	bias	0.000261	33	3.043	ACOD1, AHSG, ANO6, BIRC3, CCL2, CCL4, CCL8, CD14, CD40, CD44, CSF1, CXCL2, FGR, GAL, IL18, IL1B, IL1RN, IL4R, METRNL, MMP1, OLR1, OSTM1, PLA2G7, PRDM1, PRKCD, PTGER2, S100A12, S100A9, SELENOK, SLC33A1, SPHK1, TNFSF4, XBP1
Cell-To-Cell Signaling and Interaction, Hematological System Development and Function, Immune Cell Trafficking, Inflammatory Response	activation of monocytes	2.941	bias	0.000345	9	2.941	CCL2, CCL4, CCL8, CD14, CD40, CSF1, IL18, IL1B, S100A12
Cellular Movement, Hematological System Development and Function, Immune Cell Trafficking	cell movement of antigen presenting cells	2.937	bias	0.000473	19	2.937	ALCAM, ANO6, CCL2, CCL4, CD40, CD44, CDH1, CLEC1B, CSF1, CYSLTR2, IL18, IL1B, IL1RN, IL21R, IL4R, PRDM1, PRKCD, SPHK1, TNFSF4
Cell-To-Cell Signaling and Interaction, Hematological System Development and Function	activation of blood cells	2.924	bias	0.0018	27	2.924	CCL2, CCL4, CCL8, CD14, CD40, CD44, CLEC1B, CSF1, CTLA4, CYSLTR2, GMNN, IL18, IL1B, IL1RN, IL21R, IL4R, METRNL, MMP1, OSTM1, PAG1, PRDM1, PRKCD, PTGER2, S100A12, S100A9, SLC33A1, TNFSF4
Immunological Disease	hypersensitive reaction	2.903	bias	0.000905	20	2.903	ALCAM, CCL2, CCL4, CD40, CD44, CYSLTR2, FGR, IL18, IL1B, IL1RN, IL21R, IL4R, MAPKAPK3, PLA2G7, S100A9, SELENOK, SLC25A32, TGFBR1, TNFSF4, TRPM7
Cellular Movement	migration of myeloid cells	2.897	bias	0.0135	9	2.897	CCL2, CCL4, CD44, CSF1, CXCL2, FGR, IL18, IL1B, S100A9
Hematological System Development and Function, Tissue Morphology	quantity of blood cells	2.889	bias	0.00359	33	2.889	BIRC3, CCL2, CCL4, CD40, CD44, CFLAR, CSF1, CTLA4, CXCL2, Gulo, HINT1, IGFBP1, IL18, IL1B, IL1RN, IL21R, IL4R, IL7R, ITGB8, PAG1, PDGFC, PRDM1, PRKCD, PTGER2, S100A9, SLC19A2, SLC33A1, SOAT1, SPHK1, TANK, TGFBR1, TNFSF4, XBP1
Cardiovascular System Development and Function, Organismal Development	angiogenesis	2.889	bias	0.000345	36	2.889	ALCAM, BMP2, CCL2, CD40, CD44, CDH1, CLEC1B, CRYAB, CSF1, CXCL2, CYSLTR2, FGR, Gulo, IL18, IL1B, IL1RN, IL4R, ITGB8, MMP1, OLR1, PDCD10, PDGFC, PLA2G7, PRDM1, PRKCD, PTGER2, S100A12, S100A9, SEMA3C, SPHK1, TGFBR1, TMOD1, TRPC4, TRPM7, TSPAN12, XBP1
Cardiovascular System Development and Function	development of vasculature	2.889	bias	0.000493	38	2.889	ALCAM, BMP2, CCL2, CD40, CD44, CDH1, CLEC1B, CRYAB, CSF1, CXCL2, CYSLTR2, FGR, Gulo, IL18, IL1B, IL1RN, IL4R, ITGB8, MMP1, OLR1, PDCD10, PDGFC, PLA2G7, PRDM1, PRKCD, PTGER2, S100A12, S100A9, SEMA3C, SNX13, SPHK1, TGFBR1, TMOD1, TRPC4, TRPM7, TSPAN12, UCHL3, XBP1
Cell Death and Survival	cell survival	2.855	bias	0.00431	41	2.855	ALCAM, B4GALT5, BMP2, CCL2, CCL4, CD40, CD44, CDH1, CFLAR, CSF1, CTLA4, CXCL2, DUSP14, EIF4E, FBXO32, FGR, HINT1, IL18, IL1B, IL1RN, IL21R, IL4R, IL7R, LAMTOR3, MICAL2, MMP1, OLR1, OSTM1, PRDM1, PRKCD, RCHY1, RPL27, S100A9, SGPP1, SNRPD1, SPHK1, STAMBP, TANK, TGFBR1, VBP1, XBP1
Cell-To-Cell Signaling and Interaction	activation of cells	2.852	bias	0.000782	35	2.852	BMP2, CCK, CCL2, CCL4, CCL8, CD14, CD40, CD44, CDH1, CLEC1B, CRYAB, CSF1, CTLA4, CXCL2, CYSLTR2, GMNN, IL18, IL1B, IL1RN, IL21R, IL4R, METRNL, MMP1, NUCB2, OSTM1, PAG1, PDGFC, PRDM1, PRKCD, PTGER2, S100A12, S100A9, SLC33A1, TANK, TNFSF4
Cell-To-Cell Signaling and Interaction, Hematological System Development and Function, Immune Cell Trafficking, Inflammatory Response	activation of leukocytes	2.821	bias	0.00475	24	2.821	CCL2, CCL4, CCL8, CD14, CD40, CD44, CLEC1B, CSF1, CTLA4, IL18, IL1B, IL1RN, IL21R, IL4R, METRNL, OSTM1, PAG1, PRDM1, PRKCD, PTGER2, S100A12, S100A9, SLC33A1, TNFSF4
Cellular Development, Hematological System Development and Function, Hematopoiesis, Lymphoid Tissue Structure and Development	differentiation of leukocytes	2.787	bias	0.0163	21	2.787	BMP2, CCL2, CD14, CD40, CFLAR, CSF1, CTLA4, EIF4E, IL18, IL1B, IL1RN, IL21R, IL4R, IL7R, ITGB8, OSTM1, PRDM1, PRKCD, TGFBR1, TNFSF4, XBP1
Cellular Movement, Hematological System Development and Function, Immune Cell Trafficking	migration of granulocytes	2.742	bias	0.0114	8	2.742	CCL2, CCL4, CD44, CXCL2, FGR, IL18, IL1B, S100A9
Cell-To-Cell Signaling and Interaction, Hematological System Development and Function, Immune Cell Trafficking, Inflammatory Response	activation of antigen presenting cells	2.736	bias	0.00234	15	2.736	CCL2, CCL4, CD14, CD40, CD44, CSF1, IL18, IL1B, IL1RN, IL4R, METRNL, OSTM1, PRKCD, PTGER2, S100A9
Cell-To-Cell Signaling and Interaction, Cellular Growth and Proliferation	stimulation of cells	2.717	bias	0.00402	14	2.717	BMP2, CCK, CCL2, CD40, CSF1, CTLA4, GAL, IL18, IL1B, IL1RN, IL4R, PDGFC, PTGER2, SLC12A2
Cell Death and Survival	cell viability	2.716	bias	0.00445	39	2.716	B4GALT5, BMP2, CCL2, CCL4, CD40, CD44, CDH1, CFLAR, CSF1, CTLA4, CXCL2, DUSP14, EIF4E, FBXO32, FGR, HINT1, IL18, IL1B, IL1RN, IL21R, IL7R, LAMTOR3, MICAL2, MMP1, OLR1, OSTM1, PRDM1, PRKCD, RCHY1, RPL27, S100A9, SGPP1, SNRPD1, SPHK1, STAMBP, TANK, TGFBR1, VBP1, XBP1
Cell-To-Cell Signaling and Interaction, Hematological System Development and Function, Immune Cell Trafficking, Inflammatory Response	activation of macrophages	2.702	bias	0.000855	14	2.702	CCL2, CCL4, CD14, CD40, CD44, CSF1, IL18, IL1B, IL1RN, IL4R, METRNL, OSTM1, PTGER2, S100A9
Cellular Development, Hematological System Development and Function, Hematopoiesis, Lymphoid Tissue Structure and Development	differentiation of mononuclear leukocytes	2.678	bias	0.0211	18	2.678	CCL2, CD14, CD40, CFLAR, CSF1, CTLA4, EIF4E, IL18, IL1B, IL21R, IL4R, IL7R, ITGB8, PRDM1, PRKCD, TGFBR1, TNFSF4, XBP1
Cellular Movement, Immune Cell Trafficking	cell movement of lymphatic system cells	2.667	bias	0.0175	15	2.667	ALCAM, BMP2, CCL2, CCL4, CCL8, CD40, CD44, CLEC1B, CTLA4, IL18, IL1B, PRKCD, TGFBR1, TNFSF4, WDR44
Cell-To-Cell Signaling and Interaction, Hematological System Development and Function, Immune Cell Trafficking, Inflammatory Response	activation of mononuclear leukocytes	2.647	bias	0.004	19	2.647	CCL2, CCL4, CCL8, CD14, CD40, CD44, CLEC1B, CSF1, CTLA4, IL18, IL1B, IL1RN, IL21R, PAG1, PRDM1, S100A12, S100A9, SLC33A1, TNFSF4
Molecular Transport	secretion of molecule	2.647	bias	0.0123	19	2.647	ANKRD1, BMP2, CCK, CD14, CD40, CD44, FGR, GAL, IL1B, IL1RN, NUCB2, OLR1, S100A12, S100A9, SLC12A2, SOAT1, SPHK1, TNFSF4, TRPC4
Cell-To-Cell Signaling and Interaction	binding of cells	2.627	bias	0.013	17	2.627	ALCAM, CCL2, CCL4, CD14, CD40, CD44, CLEC1B, CSF1, CTLA4, CXCL2, FGR, IL1B, IL4R, INHBB, OLR1, S100A9, TGFBR1
Cancer, Organismal Injury and Abnormalities, Respiratory Disease	lung tumor	2.618		0.00846	34	2.618	AHSG, ALCAM, BMP2, CCK, CCL2, CCP110, CD44, CDH1, CFLAR, CSF1, CTLA4, EIF4E, FGR, GAL, IL18, IL1B, IL4R, IL7R, LMO7, MAP4K5, MMP1, ODF2L, PAPD7, POLE4, PORCN, PRKCD, RABGGTB, RPL27, SEC61G, SELENOK, SLC33A1, SPHK1, TGFBR1, TRPM7
Cell-To-Cell Signaling and Interaction, Hematological System Development and Function, Immune Cell Trafficking, Inflammatory Response	adhesion of phagocytes	2.616	bias	0.0111	8	2.616	ALCAM, CCL2, CD44, CDH1, CSF1, CXCL2, IL1B, S100A9
Cell Death and Survival, Organismal Injury and Abnormalities	apoptosis of epithelial cell lines	-2.615		0.00771	11	2.615	BIRC3, CD44, CDH1, CFLAR, CRYAB, RRAS2, SPHK1, TGFBR1, TMX1, UXT, XBP1
Cell-To-Cell Signaling and Interaction, Cellular Movement	recruitment of myeloid cells	2.61	bias	0.00113	15	2.61	CCL2, CCL4, CD14, CD40, CD44, CRYAB, CSF1, CXCL2, FGR, IL18, IL1B, IL1RN, IL21R, MMP1, OLR1
Cell-To-Cell Signaling and Interaction	binding of blood cells	2.605	bias	0.00529	11	2.605	CCL2, CCL4, CD14, CD40, CD44, CLEC1B, CSF1, CTLA4, CXCL2, FGR, S100A9
Cellular Movement, Hematological System Development and Function, Immune Cell Trafficking, Inflammatory Response	chemotaxis of neutrophils	2.593	bias	0.00118	11	2.593	CCL2, CCL4, CCL8, CSF1, CXCL2, FGR, IL18, IL1B, S100A12, S100A9, SELENOK
Cancer, Organismal Injury and Abnormalities	growth of tumor	2.589		0.00336	28	2.589	ALCAM, BMP2, CCL2, CD40, CD44, CDH1, CFLAR, CSF1, CTLA4, FGR, IGFBP1, IL18, IL1B, IL1RN, IL4R, INHBB, ITGB8, LAMTOR5, MEMO1, MMP1, OLR1, PRKCD, PTGER2, RRAS2, S100A9, SPHK1, TGFBR1, XBP1
Cell-To-Cell Signaling and Interaction, Cellular Movement, Hematological System Development and Function, Immune Cell Trafficking	recruitment of granulocytes	2.586	bias	0.00113	13	2.586	CCL2, CCL4, CD14, CD44, CSF1, CXCL2, FGR, IL18, IL1B, IL1RN, IL21R, MMP1, OLR1
Cellular Movement	cell movement of lung cancer cell lines	2.579	bias	0.0173	7	2.579	ALCAM, CD44, CTNNAL1, IL1B, MMP1, PRKCD, TGFBR1
Cell-To-Cell Signaling and Interaction, Cellular Movement, Hematological System Development and Function, Immune Cell Trafficking	recruitment of leukocytes	2.57	bias	0.0033	15	2.57	CCL2, CCL4, CD14, CD40, CD44, CRYAB, CSF1, CXCL2, FGR, IL18, IL1B, IL1RN, IL21R, MMP1, OLR1
Cell Morphology	shape change of leukocytes	2.538	bias	0.004	7	2.538	CCL2, CCL8, CD40, CD44, CLEC1B, CSF1, FGR
Cellular Movement, Hematological System Development and Function, Immune Cell Trafficking	cell movement of granulocytes	2.528	bias	0.00116	18	2.528	CCL2, CCL4, CCL8, CD14, CD44, CRYAB, CSF1, CXCL2, FGR, IL18, IL1B, IL1RN, IL4R, PLA2G7, PRDM1, S100A12, S100A9, SELENOK
Cell-To-Cell Signaling and Interaction	adhesion of connective tissue cells	2.516	bias	0.0065	9	2.516	BMP2, CCL2, CD44, CDH1, CSF1, GNPNAT1, IL1B, OSTM1, TMOD1
Cellular Growth and Proliferation	inhibition of cells	2.512	bias	0.00209	10	2.512	CCL4, CD40, CSF1, CTLA4, IL18, IL1RN, NUCB2, PRDM1, SLC12A2, UXT
Cellular Movement, Hematological System Development and Function, Immune Cell Trafficking	transmigration of leukocytes	2.508	bias	0.0193	7	2.508	CCL2, CCL4, CD40, CD44, CSF1, CXCL2, IL1B
Cellular Movement, Hematological System Development and Function, Immune Cell Trafficking, Inflammatory Response	cell movement of neutrophils	2.49	bias	0.00206	15	2.49	CCL2, CCL4, CCL8, CD14, CD44, CSF1, CXCL2, FGR, IL18, IL1B, IL1RN, PRDM1, S100A12, S100A9, SELENOK
Cancer, Organismal Injury and Abnormalities, Respiratory Disease	lung cancer	2.489		0.0168	31	2.489	AHSG, ALCAM, BMP2, CCK, CCL2, CCP110, CD44, CDH1, CFLAR, CSF1, CTLA4, EIF4E, FGR, GAL, IL18, IL1B, IL4R, IL7R, LMO7, MAP4K5, MMP1, ODF2L, PAPD7, POLE4, RABGGTB, RPL27, SEC61G, SELENOK, SPHK1, TGFBR1, TRPM7
Cellular Movement, Hematological System Development and Function, Immune Cell Trafficking, Inflammatory Response	migration of dendritic cells	2.488	bias	0.000473	10	2.488	ALCAM, CCL2, CCL4, CD40, CD44, CDH1, CLEC1B, IL18, IL1B, IL21R
Cellular Movement, Hematological System Development and Function, Immune Cell Trafficking, Inflammatory Response	cell movement of dendritic cells	2.472	bias	0.00113	11	2.472	ALCAM, ANO6, CCL2, CCL4, CD40, CD44, CDH1, CLEC1B, IL18, IL1B, IL21R
Cardiovascular System Development and Function, Organismal Development	vasculogenesis	2.46	bias	0.000261	32	2.46	ALCAM, BMP2, CCL2, CD40, CD44, CDH1, CLEC1B, CRYAB, CSF1, CXCL2, Gulo, IL18, IL1B, IL1RN, IL4R, ITGB8, MMP1, OLR1, PDCD10, PDGFC, PLA2G7, PRDM1, PRKCD, PTGER2, S100A9, SEMA3C, SPHK1, TGFBR1, TMOD1, TRPC4, TRPM7, XBP1
Molecular Transport	transport of molecule	2.436	bias	0.0141	42	2.436	ANKRD1, ANO6, ATP2B1, ATP6V1C1, BMP2, CCK, CCL2, CCL8, CD14, CD40, CD44, CRYAB, CXCL2, EIF4E, FGR, GAL, HIKESHI, IL1B, IL1RN, NUCB2, OLR1, Pln, PPP1R3C, PRKCD, S100A12, S100A9, SELENOK, SLC12A2, SLC19A2, SLC33A1, SLC38A1, SLC39A8, SNX13, SNX4, SOAT1, SPHK1, TMEM165, TNFAIP8L3, TNFSF4, TRPC4, TRPM6, TRPM7
Cell-To-Cell Signaling and Interaction, Hematological System Development and Function	binding of leukocytes	2.435	bias	0.00445	10	2.435	CCL2, CCL4, CD14, CD40, CD44, CSF1, CTLA4, CXCL2, FGR, S100A9
Cellular Movement, Hematological System Development and Function, Immune Cell Trafficking, Inflammatory Response	cell movement of macrophages	2.432	bias	0.00445	13	2.432	CCL2, CCL4, CD44, CSF1, CYSLTR2, IL18, IL1B, IL1RN, IL4R, PRDM1, PRKCD, SPHK1, TNFSF4
Cell-To-Cell Signaling and Interaction, Cellular Growth and Proliferation, Hematological System Development and Function	stimulation of leukocytes	2.431	bias	0.01	9	2.431	BMP2, CCL2, CD40, CSF1, CTLA4, IL18, IL1B, IL1RN, IL4R
Cell Signaling, Molecular Transport, Vitamin and Mineral Metabolism	quantity of Ca2+	2.421	bias	0.00391	17	2.421	ATP2B1, CCK, CCL2, CCL4, CCL8, CSF1, CYSLTR2, GAL, IBSP, IL1B, MEMO1, NUCB2, Pln, PTGER2, S100A9, SLC12A2, TMOD1
Cancer, Organismal Injury and Abnormalities, Tumor Morphology	invasion of tumor	2.414	bias	0.004	12	2.414	ALCAM, B4GALT5, BMP2, CCL2, CD14, CD44, CDH1, CSF1, MMP1, S100A9, SPHK1, TGFBR1
Cellular Movement	extravasation of cells	2.407	bias	0.00185	7	2.407	ALCAM, CCL2, CCL4, CD44, CSF1, IL1B, S100A9
Cell-To-Cell Signaling and Interaction, Hematological System Development and Function	priming of blood cells	2.406	bias	0.00212	7	2.406	CD40, CLEC1B, CSF1, CTLA4, IL1B, MMP1, TNFSF4
Cell-To-Cell Signaling and Interaction, Hematological System Development and Function, Inflammatory Response	binding of professional phagocytic cells	2.401	bias	0.0102	7	2.401	CCL2, CD14, CD40, CSF1, CXCL2, FGR, S100A9
Cell-To-Cell Signaling and Interaction	binding of myeloid cells	2.401	bias	0.013	7	2.401	CCL2, CD14, CD40, CSF1, CXCL2, FGR, S100A9
Cancer, Cellular Movement, Organismal Injury and Abnormalities, Tumor Morphology	invasion of tumor cells	2.395	bias	0.00174	11	2.395	ALCAM, B4GALT5, BMP2, CD14, CD44, CDH1, CSF1, MMP1, S100A9, SPHK1, TGFBR1
Cardiovascular System Development and Function	vascularization	2.393	bias	0.01	11	2.393	BMP2, CD40, CD44, CRYAB, CSF1, IL18, IL1B, IL1RN, ITGB8, PDGFC, SPHK1
Cellular Movement	transmigration of cells	2.383	bias	0.00831	9	2.383	ALCAM, CCL2, CCL4, CD40, CD44, CDH1, CSF1, CXCL2, IL1B
Cell-To-Cell Signaling and Interaction, Cellular Movement, Hematological System Development and Function, Immune Cell Trafficking, Inflammatory Response	recruitment of neutrophils	2.377	bias	0.00113	12	2.377	CCL2, CCL4, CD14, CD44, CSF1, CXCL2, FGR, IL18, IL1B, IL1RN, MMP1, OLR1
Cell-To-Cell Signaling and Interaction, Cellular Movement, Hematological System Development and Function, Immune Cell Trafficking, Inflammatory Response	recruitment of phagocytes	2.373	bias	0.00125	14	2.373	CCL2, CCL4, CD14, CD40, CD44, CRYAB, CSF1, CXCL2, FGR, IL18, IL1B, IL1RN, MMP1, OLR1
Cancer, Organismal Injury and Abnormalities, Respiratory Disease	respiratory system tumor	2.365		0.00846	35	2.365	AHSG, ALCAM, BMP2, CCK, CCL2, CCP110, CD44, CDH1, CFLAR, CRYAB, CSF1, CTLA4, EIF4E, FGR, GAL, IL18, IL1B, IL4R, IL7R, LMO7, MAP4K5, MMP1, ODF2L, PAPD7, POLE4, PORCN, PRKCD, RABGGTB, RPL27, SEC61G, SELENOK, SLC33A1, SPHK1, TGFBR1, TRPM7
Cellular Development, Cellular Growth and Proliferation, Connective Tissue Development and Function, Tissue Development	cell proliferation of fibroblasts	2.35	bias	0.0113	14	2.35	BMP2, CCL2, CD40, CD44, CDH1, CSF1, GNPNAT1, HINT1, IL1B, PDGFC, PTGER2, S100A9, SPHK1, TGIF1
Cellular Movement, Hematological System Development and Function, Immune Cell Trafficking, Inflammatory Response	cellular infiltration by macrophages	2.334	bias	0.00123	11	2.334	CCL2, CCL4, CD44, CSF1, CYSLTR2, IL18, IL1B, IL1RN, PRDM1, PRKCD, TNFSF4
Cancer, Organismal Injury and Abnormalities	advanced malignant tumor	2.321		0.016	28	2.321	AHSG, ALCAM, BMP2, CCL2, CCL8, CD40, CD44, CDH1, CFLAR, CSF1, CTLA4, CTNNAL1, CXCL2, FGR, IL18, IL1B, IL1RN, IL4R, MAP4K5, MMP1, POLE4, PTGER2, RPL27, SDCBP, SEC61G, SEMA3C, SRD5A1, TGFBR1
Cancer, Organismal Injury and Abnormalities	metastasis	2.321		0.0163	26	2.321	AHSG, ALCAM, BMP2, CCL2, CCL8, CD40, CD44, CDH1, CFLAR, CSF1, CTLA4, CXCL2, FGR, IL18, IL1B, IL1RN, IL4R, MAP4K5, MMP1, POLE4, PTGER2, RPL27, SDCBP, SEC61G, SRD5A1, TGFBR1
Cellular Movement, Hematological System Development and Function, Immune Cell Trafficking	migration of antigen presenting cells	2.304	bias	0.00062	12	2.304	ALCAM, CCL2, CCL4, CD40, CD44, CDH1, CLEC1B, CSF1, IL18, IL1B, IL1RN, IL21R
Cellular Movement	extravasation of myeloid cells	2.236	bias	0.00172	5	2.236	CCL2, CCL4, CD44, CSF1, IL1B
Cell-To-Cell Signaling and Interaction, Cellular Growth and Proliferation, Hematological System Development and Function	induction of leukocytes	2.227	bias	0.00112	8	2.227	BMP2, CD40, CSF1, CTLA4, IL18, IL1B, IL1RN, IL4R
Post-Translational Modification	phosphorylation of protein	2.225	bias	0.00758	23	2.225	BIRC3, BMP2, CCL2, CCL4, CD40, CD44, CLEC1B, CSF1, CTLA4, FGR, GMFB, IL1B, MAP4K5, MAPK6, MMP1, PAG1, PRKCD, PRR5L, SDCBP, SPHK1, STK17A, TGFBR1, TRPM7
Cellular Movement, Hematological System Development and Function, Immune Cell Trafficking, Inflammatory Response	influx of neutrophils	2.219	bias	0.00241	6	2.219	CCL2, CCL4, CD44, CXCL2, IL18, IL1B
Cellular Movement, Hematological System Development and Function	mobilization of blood cells	2.219	bias	0.0177	5	2.219	CCL2, CCL4, CSF1, CXCL2, IL1B
Cellular Movement	invasion of brain cancer cell lines	2.207	bias	0.0201	6	2.207	ALCAM, EIF4E, ITGB8, MMP1, S100A12, SLC12A2
Cell Death and Survival	cell viability of leukocytes	2.205	bias	0.0146	11	2.205	CCL4, CD40, CD44, CSF1, CTLA4, IL18, IL1B, IL21R, IL7R, PRDM1, XBP1
Cardiovascular System Development and Function, Cell-To-Cell Signaling and Interaction	adhesion of endothelial cells	2.202	bias	0.011	8	2.202	ALCAM, CCL2, CCL4, CD44, CXCL2, IL1B, OLR1, TNFSF4
Gastrointestinal Disease, Hepatic System Disease, Organismal Injury and Abnormalities	damage of liver	2.202		0.00306	14	2.202	CCL2, CCL4, CD14, CD40, CD44, CSF1, FGR, IL18, IL1B, IL1RN, IL4R, MAPKAPK3, SOAT1, TNFSF4
Cell-To-Cell Signaling and Interaction, Hematological System Development and Function, Immune Cell Trafficking, Inflammatory Response	priming of mononuclear leukocytes	2.2	bias	0.004	6	2.2	CD40, CLEC1B, CSF1, CTLA4, IL1B, TNFSF4
Cellular Compromise, Inflammatory Response	degranulation of phagocytes	2.2	bias	0.0149	8	2.2	CCL2, CCL4, CTLA4, FGR, IL1B, IL4R, S100A9, SPHK1
Cellular Movement, Hematological System Development and Function, Immune Cell Trafficking	cell movement of natural killer cells	2.194	bias	0.00596	6	2.194	CCL2, CCL8, CD40, CD44, IL18, PRKCD
Cellular Movement, Hematological System Development and Function	extravasation of leukocytes	2.19	bias	0.00504	5	2.19	CCL2, CCL4, CD44, CSF1, IL1B
Cell-To-Cell Signaling and Interaction, Cellular Growth and Proliferation, Hematological System Development and Function, Inflammatory Response	stimulation of phagocytes	2.19	bias	0.0138	5	2.19	CD40, CSF1, IL18, IL1B, IL4R
Cell-To-Cell Signaling and Interaction, Cellular Compromise, Tumor Morphology	adhesion of tumor cells	2.186	bias	0.00209	6	2.186	AHSG, CCL2, CD44, CDH1, IL18, IL1B
Cellular Movement	cell movement of melanoma cell lines	2.181	bias	0.00341	9	2.181	ALCAM, CD44, CDH1, CLEC1B, EIF4E, PRKCD, S100A9, SDCBP, SPHK1
Hematological System Development and Function, Tissue Morphology	quantity of leukocytes	2.18	bias	0.00402	30	2.18	BIRC3, CCL2, CCL4, CD40, CD44, CFLAR, CSF1, CTLA4, CXCL2, HINT1, IL18, IL1B, IL1RN, IL21R, IL4R, IL7R, ITGB8, PAG1, PDGFC, PRDM1, PRKCD, PTGER2, S100A9, SLC33A1, SOAT1, SPHK1, TANK, TGFBR1, TNFSF4, XBP1
Cell-To-Cell Signaling and Interaction, Cellular Movement, Hematological System Development and Function, Immune Cell Trafficking, Inflammatory Response	recruitment of macrophages	2.175	bias	0.00104	9	2.175	CCL2, CCL4, CD40, CD44, CRYAB, CSF1, FGR, IL1B, IL1RN
Cell-To-Cell Signaling and Interaction, Cellular Movement, Hematological System Development and Function, Immune Cell Trafficking	recruitment of mononuclear leukocytes	2.174	bias	0.0165	7	2.174	CCL2, CCL4, CD40, CD44, CSF1, IL18, IL1B
Cell-To-Cell Signaling and Interaction, Cellular Growth and Proliferation, Hematological System Development and Function	stimulation of antigen presenting cells	2.17	bias	0.00562	5	2.17	CD40, CSF1, IL18, IL1B, IL4R
Cellular Movement, Hematological System Development and Function, Immune Cell Trafficking, Inflammatory Response	chemotaxis of monocytes	2.153	bias	0.00516	7	2.153	ANO6, CCL2, CCL4, CCL8, IL1B, PLA2G7, S100A12
Lipid Metabolism, Small Molecule Biochemistry	synthesis of eicosanoid	2.135	bias	0.00116	13	2.135	BMP2, CD14, CD40, CSF1, FGR, IL18, IL1B, IL1RN, OLR1, PTGER2, SGPP1, SOAT1, SPHK1
Cellular Function and Maintenance	function of blood cells	2.129	bias	0.0173	18	2.129	ANO6, BIRC3, CCL2, CD14, CD40, CD44, CLEC1B, CSF1, CTLA4, FGR, IL18, IL1B, IL21R, IL4R, PTGER2, RRAS2, SELENOK, TANK
Cellular Movement	cell movement of connective tissue cells	2.12	bias	0.0201	10	2.12	BMP2, CCL2, CCL4, CD44, CSF1, CYSLTR2, IL1B, MMP1, PRKCD, TGFBR1
Cellular Function and Maintenance	cellular homeostasis	2.029	bias	0.0105	43	2.029	CCK, CCL2, CCL4, CCL8, CD40, CFLAR, CLDN1, CRYAB, CTLA4, CXCL2, CYB5R4, FGR, IL18, IL1B, IL1RN, IL21R, IL4R, IL7R, INHBB, ITGB8, MMP1, NMNAT3, NUCB2, OSTM1, PAG1, Pln, PPP1R3C, PRDM1, PRKCD, PTGER2, S100A9, SLC12A2, SLC25A25, SLC33A1, SLC39A8, SOAT1, SPHK1, TGFBR1, TMEM165, TNFSF4, TRPC4, TRPM7, XBP1
Hematological System Development and Function, Inflammatory Response, Tissue Morphology	quantity of macrophages	2.024		0.00138	12	2.024	BIRC3, CCL2, CD40, CSF1, HINT1, IL18, IL1B, IL4R, PDGFC, PRKCD, PTGER2, SOAT1
Immunological Disease	delayed hypersensitive reaction	2.019	bias	0.000387	11	2.019	ALCAM, CCL2, CD44, IL18, IL1B, IL21R, IL4R, MAPKAPK3, S100A9, TNFSF4, TRPM7
Digestive System Development and Function, Gastrointestinal Disease, Hepatic System Development and Function, Hepatic System Disease, Inflammatory Disease, Inflammatory Response, Organ Development, Organismal Injury and Abnormalities	inflammation of liver	-2.008	bias	0.000261	19	2.008	BIRC3, CCL2, CCL4, CCL8, CD14, CD44, CDH1, CSF1, CTLA4, CXCL2, IGFBP1, IL18, IL1RN, IL4R, MAPKAPK3, PRDM1, SOAT1, TANK, XBP1
Cell-To-Cell Signaling and Interaction, Hematological System Development and Function, Immune Cell Trafficking, Inflammatory Response	activation of PBMCs	2	bias	0.00241	4	2	CD14, CD40, CSF1, IL1B
Cellular Movement, Hematological System Development and Function	extravasation of phagocytes	1.982	bias	0.00685	4	1.982	CCL2, CCL4, CSF1, IL1B
Cellular Movement, Immune Cell Trafficking	invasion of leukocytes	1.98	bias	0.00829	4	1.98	CCL2, CSF1, IL18, IL1B
Cellular Movement, Immune Cell Trafficking	emigration of leukocytes	1.98	bias	0.0214	4	1.98	CCL2, CD44, CXCL2, IL1B
Cell Death and Survival, Cellular Function and Maintenance	clearance of cells	1.969	bias	0.00477	7	1.969	CCL2, CD14, CD44, CFLAR, IL18, IL1B, IL1RN
Cellular Movement, Hematological System Development and Function, Immune Cell Trafficking, Inflammatory Response	mobilization of neutrophils	1.969	bias	0.00172	4	1.969	CCL2, CCL4, CXCL2, IL1B
Cell-To-Cell Signaling and Interaction, Hematological System Development and Function, Immune Cell Trafficking, Inflammatory Response	priming of T lymphocytes	1.969	bias	0.00995	5	1.969	CD40, CLEC1B, CTLA4, IL1B, TNFSF4
Cellular Movement	migration of melanoma cell lines	1.965	bias	0.00359	8	1.965	ALCAM, CD44, CDH1, EIF4E, PRKCD, S100A9, SDCBP, SPHK1
Cellular Movement, Hematological System Development and Function, Immune Cell Trafficking	migration of leukocyte cell lines	1.964	bias	0.0193	4	1.964	CCL2, CD44, CSF1, IL18
Drug Metabolism, Lipid Metabolism, Small Molecule Biochemistry	synthesis of prostaglandin E2	1.962	bias	0.00116	10	1.962	BMP2, CD14, CD40, CSF1, IL18, IL1B, IL1RN, SGPP1, SOAT1, SPHK1
Cellular Development, Hematological System Development and Function, Hematopoiesis, Lymphoid Tissue Structure and Development, Tissue Development	differentiation of bone marrow-derived macrophages	1.959	bias	0.00196	5	1.959	BMP2, CCL2, CD40, CSF1, OSTM1
Cellular Development, Cellular Growth and Proliferation	cell proliferation of carcinoma cell lines	1.958		0.0177	15	1.958	AHSG, BMP2, CCL2, CCNG2, CD44, CDH1, EIF4E, IL18, IL1B, ITGB8, MMP1, PDGFC, PRKCD, SPHK1, TRPM7
Cell-To-Cell Signaling and Interaction, Cellular Growth and Proliferation, Hematological System Development and Function, Inflammatory Response	stimulation of macrophages	1.953	bias	0.01	4	1.953	CSF1, IL18, IL1B, IL4R
Cell-To-Cell Signaling and Interaction, Skeletal and Muscular System Development and Function	activation of smooth muscle cells	1.951	bias	0.00323	4	1.951	CCL2, CD44, IL1B, S100A12
Cell-To-Cell Signaling and Interaction, Cellular Compromise, Tumor Morphology	adhesion of cancer cells	1.951	bias	0.00431	5	1.951	CCL2, CD44, CDH1, IL18, IL1B
Cell-To-Cell Signaling and Interaction, Cellular Movement	attraction of myeloid cells	1.95	bias	0.0193	4	1.95	CCL2, CCL4, IL18, IL1B
Cell-To-Cell Signaling and Interaction, Cellular Movement, Hematological System Development and Function, Immune Cell Trafficking	recruitment of lymphocytes	1.944	bias	0.0173	6	1.944	CCL2, CCL4, CD40, CD44, IL18, IL1B
Cellular Development, Cellular Growth and Proliferation, Hematological System Development and Function	cell proliferation of leukocyte cell lines	1.941	bias	0.0201	9	1.941	BMP2, CD40, CD44, CSF1, IGFBP1, IL1B, IL1RN, IL21R, IL7R
Cellular Growth and Proliferation	expansion of cells	1.935	bias	0.0181	12	1.935	BMP2, CD40, CDH1, CSF1, CTLA4, IL18, IL1B, IL21R, IL4R, IL7R, PTGER2, TGFBR1
Cell-To-Cell Signaling and Interaction, Skeletal and Muscular System Development and Function	activation of muscle cells	1.934	bias	0.00431	5	1.934	CCL2, CD44, CRYAB, IL1B, S100A12
Cell Signaling, Post-Translational Modification	tyrosine phosphorylation of protein	1.934	bias	0.00515	10	1.934	CCL4, CD40, CD44, CLEC1B, CSF1, CTLA4, IL1B, MMP1, PAG1, PRKCD
Cellular Movement	chemotaxis of leukemia cell lines	1.908	bias	0.0183	5	1.908	CCL2, CCL4, CCL8, CSF1, SPHK1
Cellular Function and Maintenance	engulfment of cells	1.901	bias	0.0198	15	1.901	AHSG, CCL4, CD14, CD44, CSF1, FGR, IL1B, PRKCD, PTGER2, RPS21, RRAS2, S100A9, SOAT1, TGFBR1, XBP1
Cell Death and Survival, Organismal Injury and Abnormalities	apoptosis of epithelial cells	-1.896		0.00247	14	1.896	BIRC3, CCK, CD40, CDH1, CFLAR, CRYAB, EIF4E, IGFBP1, IL18, IL1B, MAPKAPK3, PRKCD, SPHK1, XBP1
Cell-To-Cell Signaling and Interaction, Hematological System Development and Function, Immune Cell Trafficking, Inflammatory Response	activation of lymphocytes	1.885	bias	0.0173	16	1.885	CCL2, CCL4, CCL8, CD40, CD44, CLEC1B, CTLA4, IL18, IL1B, IL1RN, IL21R, PAG1, PRDM1, S100A9, SLC33A1, TNFSF4
Lipid Metabolism, Small Molecule Biochemistry	synthesis of fatty acid	1.879	bias	0.00232	15	1.879	BMP2, CD14, CD40, CSF1, FGR, IL18, IL1B, IL1RN, INSIG2, OLR1, PTGER2, SGPP1, SOAT1, SPHK1, XBP1
Cell Death and Survival, Organismal Injury and Abnormalities	cell death of epithelial cell lines	-1.875	bias	0.00604	13	1.875	BIRC3, CD44, CDH1, CFLAR, CRYAB, NMNAT3, RRAS2, SPHK1, TGFBR1, TMX1, TRPM7, UXT, XBP1
Cell-To-Cell Signaling and Interaction, Hematological System Development and Function, Immune Cell Trafficking, Inflammatory Response	activation of neutrophils	1.83	bias	0.00391	7	1.83	CCL2, CCL4, CD14, IL18, IL1B, IL1RN, PRKCD
Molecular Transport	quantity of metal	1.813	bias	0.00503	19	1.813	ATP2B1, BMP2, CCK, CCL2, CCL4, CCL8, CRYAB, CSF1, CYSLTR2, GAL, IBSP, IL1B, MEMO1, NUCB2, Pln, PTGER2, S100A9, SLC12A2, TMOD1
Immunological Disease	allergy	1.8		0.00846	16	1.8	CCL4, CD40, CD44, CTLA4, CYSLTR2, FGR, IL18, IL1B, IL1RN, IL4R, PLA2G7, PTGER2, S100A9, SELENOK, SLC25A32, TGFBR1
Hematological System Development and Function, Tissue Morphology	quantity of antigen presenting cells	1.795		0.000261	17	1.795	BIRC3, CCL2, CD40, CSF1, CTLA4, HINT1, IL18, IL1B, IL1RN, IL4R, IL7R, PDGFC, PRKCD, PTGER2, SOAT1, TGFBR1, XBP1
Gene Expression	binding of DNA	1.794		0.00431	20	1.794	BMP2, CD40, CFLAR, CTLA4, CYSLTR2, GMNN, IGFBP1, IL18, IL1B, IL1RN, IL4R, IPMK, OLR1, PRDM1, PRKCD, PTGER2, SOAT1, SUB1, TGFBR1, TXNRD1
Cell Death and Survival, Skeletal and Muscular Disorders	apoptosis of muscle cell lines	-1.764		0.00112	7	1.764	ANKRD1, BIRC3, BMP2, CRYAB, IL1RN, PRKCD, SPHK1
Organismal Injury and Abnormalities	Cytosis	-1.756	bias	0.00059	18	1.756	BIRC3, CCL2, CD44, CFLAR, CSF1, IL18, IL1B, IL1RN, IL7R, MMP1, OSTM1, PDGFC, POLE4, PRDM1, S100A9, SEMA3C, SLC19A2, SLC33A1
Cell-To-Cell Signaling and Interaction, Hematological System Development and Function, Immune Cell Trafficking, Inflammatory Response, Nervous System Development and Function	activation of microglia	1.746	bias	0.0196	6	1.746	CCL2, CSF1, IL1B, IL1RN, OSTM1, PTGER2
Cellular Growth and Proliferation, Lymphoid Tissue Structure and Development	expansion of lymphatic system cells	1.723	bias	0.00744	10	1.723	BMP2, CD40, CSF1, CTLA4, IL18, IL1B, IL21R, IL4R, IL7R, TGFBR1
Cell Death and Survival, Organismal Injury and Abnormalities	cell death of epithelial cells	-1.714		0.000478	23	1.714	BIRC3, CCK, CD40, CD44, CDH1, CFLAR, CRYAB, CYB5R4, EIF4E, IGFBP1, IL18, IL1B, IL1RN, MAPKAPK3, NMNAT3, PRKCD, RRAS2, SPHK1, TGFBR1, TMX1, TRPM7, UXT, XBP1
Cellular Development, Hematological System Development and Function, Hematopoiesis, Lymphoid Tissue Structure and Development	maturation of leukocytes	1.71	bias	0.0071	11	1.71	CD40, CD44, CDH1, CSF1, IL18, IL1B, IL21R, IL7R, PRDM1, TGFBR1, XBP1
Organismal Injury and Abnormalities, Respiratory Disease	damage of lung	1.709		0.0199	9	1.709	AHSG, CCL2, CD14, CD44, IL18, OLR1, SPHK1, TNFSF4, XBP1
Cellular Movement, Hematological System Development and Function, Hypersensitivity Response, Immune Cell Trafficking	cell movement of eosinophils	1.706	bias	0.00846	7	1.706	CCL2, CCL4, CXCL2, IL18, IL1B, IL4R, PLA2G7
Cell Death and Survival	cell death	-1.695		0.00116	85	1.695	ALCAM, ANKRD1, ANO6, ATP2B1, B4GALT5, BCAP29, BCHE, BIRC3, BMP2, CCK, CCL2, CCL4, CCP110, CD14, CD40, CD44, CDH1, CFLAR, CRYAB, CSF1, CTLA4, CXCL2, CYB5R4, CYSLTR2, EIF4E, FBXO32, FGR, GAL, GMCL1, GMFB, GMNN, GNPNAT1, HINT1, IBSP, IGFBP1, IL18, IL1B, IL1RN, IL21R, IL4R, IL7R, IPMK, LAMTOR5, MAPKAPK3, MMP1, NDUFV2, NMNAT3, OLR1, PDCD10, PDGFC, PDLIM4, PEX13, PLA2G7, PPP1R2, PRDM1, PRKCD, PSMD14, P…
Connective Tissue Disorders, Inflammatory Disease, Inflammatory Response, Organismal Injury and Abnormalities, Skeletal and Muscular Disorders	inflammation of joint	1.689		0.00261	34	1.689	AHSG, ATP2B1, BMP2, CCL2, CCL4, CCL8, CD40, CD44, CDH1, CLEC1B, CNEP1R1, CRYAB, CSF1, CTLA4, CXCL2, FGR, IGFBP1, IL18, IL1B, IL1RN, IL21R, IL4R, IL7R, MAGI3, MMP1, PRDM1, PTGER2, S100A12, S100A9, SLC39A8, SPHK1, TAF13, TNFSF4, XBP1
Cellular Development, Hematological System Development and Function, Hematopoiesis, Lymphoid Tissue Structure and Development	differentiation of naive lymphocytes	1.687	bias	0.00956	5	1.687	CD40, CTLA4, IL18, IL1B, IL21R
Cancer, Organismal Injury and Abnormalities	growth of melanoma	-1.686		0.00477	6	1.686	CCL2, CD40, CD44, CTLA4, IL1B, IL1RN
Hematological System Development and Function, Inflammatory Response, Tissue Morphology	quantity of phagocytes	1.64		0.00152	19	1.64	BIRC3, CCL2, CD40, CSF1, CTLA4, HINT1, IL18, IL1B, IL1RN, IL4R, IL7R, PDGFC, PRKCD, PTGER2, S100A9, SLC33A1, SOAT1, TGFBR1, XBP1
Cancer, Cell Death and Survival, Organismal Injury and Abnormalities	cell death of tumor	-1.609		0.00314	19	1.609	B4GALT5, BIRC3, BMP2, CD40, CD44, CDH1, CFLAR, CRYAB, CSF1, CTLA4, IL18, IL1B, PRKCD, PTGER2, RPL27, RPS21, SNRPD1, SPHK1, TGFBR1
Cancer, Cell Death and Survival, Organismal Injury and Abnormalities, Tumor Morphology	necrosis of tumor	-1.609		0.00529	18	1.609	B4GALT5, BIRC3, BMP2, CD40, CD44, CDH1, CFLAR, CRYAB, CSF1, CTLA4, IL18, IL1B, PRKCD, PTGER2, RPL27, RPS21, SNRPD1, SPHK1
Cancer, Cell Death and Survival, Organismal Injury and Abnormalities, Tumor Morphology	cell death of tumor cells	-1.609		0.0089	17	1.609	B4GALT5, BIRC3, BMP2, CD40, CD44, CDH1, CFLAR, CSF1, CTLA4, IL18, IL1B, PRKCD, PTGER2, RPL27, RPS21, SNRPD1, SPHK1
Cardiovascular Disease, Organismal Injury and Abnormalities	arteriosclerosis	1.594		0.00659	19	1.594	AHSG, BIRC3, CCL2, CD14, CD40, CD44, CSF1, CXCL2, IBSP, IL18, IL1B, IL1RN, MICAL2, OLR1, PLA2G7, S100A9, SAMD4A, SOAT1, TNFSF4
Cardiovascular Disease, Organismal Injury and Abnormalities	occlusion of artery	1.594		0.00852	19	1.594	AHSG, BIRC3, CCL2, CD14, CD40, CD44, CSF1, CXCL2, IL18, IL1B, IL1RN, MICAL2, OLR1, PLA2G7, PTGER2, S100A9, SAMD4A, SOAT1, TNFSF4
Cardiovascular Disease, Organismal Injury and Abnormalities	atherosclerosis	1.594		0.0111	18	1.594	AHSG, BIRC3, CCL2, CD14, CD40, CD44, CSF1, CXCL2, IL18, IL1B, IL1RN, MICAL2, OLR1, PLA2G7, S100A9, SAMD4A, SOAT1, TNFSF4
Cell Death and Survival	apoptosis	-1.58		0.00636	65	1.58	ALCAM, ANKRD1, ANO6, B4GALT5, BIRC3, BMP2, CCK, CCL2, CCL4, CD14, CD40, CD44, CDH1, CFLAR, CRYAB, CSF1, CTLA4, CXCL2, EIF4E, FBXO32, FGR, GAL, GMCL1, GMFB, GMNN, GNPNAT1, HINT1, IGFBP1, IL18, IL1B, IL1RN, IL4R, IL7R, LAMTOR5, MAPKAPK3, MMP1, NDUFV2, OLR1, PDCD10, PDGFC, PDLIM4, PLA2G7, PPP1R2, PRDM1, PRKCD, PTGER2, RABGGTB, RRAS2, S100A9, SEC61G, SGPP1, SOAT1, SPHK1, STAMBP, STK17A, SUB1, TGFBR1,…
Cellular Development, Cellular Growth and Proliferation, Hematological System Development and Function, Hematopoiesis	proliferation of hematopoietic progenitor cells	1.578	bias	0.0115	11	1.578	BMP2, CCL2, CCL4, CD40, CSF1, CXCL2, IL1B, IL4R, IL7R, PAG1, PRDM1
Connective Tissue Development and Function, Skeletal and Muscular System Development and Function	remodeling of bone	1.572		0.0186	9	1.572	AHSG, BMP2, CD44, CSF1, IBSP, IL1B, IL1RN, SUCO, TMEM64
Cell-To-Cell Signaling and Interaction	activation of lymphatic system cells	1.566	bias	0.0109	17	1.566	CCL2, CCL4, CCL8, CD40, CD44, CLEC1B, CTLA4, GMNN, IL18, IL1B, IL1RN, IL21R, PAG1, PRDM1, S100A9, SLC33A1, TNFSF4
Cellular Development, Cellular Growth and Proliferation, Hematological System Development and Function, Lymphoid Tissue Structure and Development	expansion of T lymphocytes	1.562	bias	0.0128	8	1.562	CD40, CTLA4, IL18, IL1B, IL21R, IL4R, IL7R, TGFBR1
Inflammatory Response	immune response of cells	1.555	bias	0.00174	23	1.555	AHSG, BIRC3, CCL2, CD14, CD40, CD44, CSF1, CTLA4, FBXO32, FGR, IL18, IL1B, IL7R, PRDM1, PRKCD, PTGER2, RRAS2, S100A12, S100A9, SOAT1, SPHK1, TNFSF4, XBP1
Free Radical Scavenging	metabolism of reactive oxygen species	1.548	bias	0.00529	19	1.548	ACOD1, BMP2, CCL4, CD14, CD40, CD44, CRYAB, CSF1, CTLA4, CXCL2, CYB5R4, FGR, IL18, IL1B, MMP1, OLR1, PRKCD, TXNRD1, XBP1
Free Radical Scavenging	synthesis of reactive oxygen species	1.548	bias	0.00792	18	1.548	ACOD1, BMP2, CCL4, CD14, CD40, CD44, CRYAB, CSF1, CTLA4, CXCL2, FGR, IL18, IL1B, MMP1, OLR1, PRKCD, TXNRD1, XBP1
Cellular Function and Maintenance	endocytosis by eukaryotic cells	1.539	bias	0.0163	12	1.539	CCL4, CD14, CD44, FGR, IL1B, PRKCD, RPS21, RRAS2, S100A9, SOAT1, TGFBR1, XBP1
Cell-To-Cell Signaling and Interaction, Cellular Growth and Proliferation, Hematological System Development and Function	induction of mononuclear leukocytes	1.524	bias	0.0173	5	1.524	CD40, CSF1, CTLA4, IL18, IL1RN
Connective Tissue Disorders, Organismal Injury and Abnormalities, Skeletal and Muscular Disorders	destruction of joint	1.506	bias	0.00293	5	1.506	CD44, IL18, IL1B, SLC39A8, TNFSF4
Cancer, Organismal Injury and Abnormalities, Reproductive System Disease	growth of mammary tumor	1.501	bias	0.0109	7	1.501	BMP2, CDH1, CSF1, CTLA4, IGFBP1, LAMTOR5, PTGER2
Protein Synthesis	metabolism of protein	1.498	bias	0.02	27	1.498	BMP2, CDH1, CRYAB, CSF1, CTLA4, EIF1AX, EIF4E, FBXO32, FGR, IGFBP1, IL18, IL1B, IL1RN, IL7R, MMP1, MRPL39, OLR1, PDCD10, PORCN, PPP1R2, PSMD14, S100A9, SAMD4A, SPHK1, UBE2D1, UCHL3, XBP1

## Sheet: E. BP-Up
Categories	Diseases or Functions Annotation	z-score	Flags	P-value (B-H)	# Molecules	|z-score|	Molecules
Organismal Survival	organismal death	-2.412	bias	0.0413	8	2.412	CRABP2, DES, KDM6B, LY96, NFKBIA, OXT, PENK, TNFAIP3
Hematological System Development and Function, Tissue Morphology	quantity of myeloid cells	-1.941		0.0241	4	1.941	IL18BP, NFKBIA, TNFAIP3, USP2
Hematological System Development and Function, Inflammatory Response, Tissue Morphology	quantity of phagocytes	-1.937		0.0212	4	1.937	IL18BP, NFKBIA, TNFAIP3, USP2
Inflammatory Response, Organismal Injury and Abnormalities	inflammation of organ	-1.867	bias	0.0622	5	1.867	IL18BP, LY96, NFKBIA, PDE4D, TNFAIP3
Cellular Movement, Hematological System Development and Function, Immune Cell Trafficking	cell movement of leukocytes	-1.453	bias	0.0496	4	1.453	IL18BP, NFKBIA, PENK, TNFAIP3
Cell Death and Survival	apoptosis of tumor cell lines	-1.409		0.0544	5	1.409	CRABP2, NFKBIA, PDE4D, TNFAIP3, USP2
Tissue Morphology	quantity of cells	-1.389	bias	0.0606	6	1.389	DES, IL18BP, NFKBIA, PENK, TNFAIP3, USP2
Cardiovascular System Development and Function, Organismal Development	angiogenesis	1.154	bias	0.0201	6	1.154	IL18BP, NFKBIA, OXT, SRGN, TM4SF1, TNFAIP3
Cardiovascular System Development and Function, Organismal Development	vasculogenesis	1.154	bias	0.0241	5	1.154	IL18BP, NFKBIA, OXT, TM4SF1, TNFAIP3
Cellular Movement, Immune Cell Trafficking	leukocyte migration	-1.033	bias	0.0196	6	1.033	IL18BP, KDM6B, LY96, NFKBIA, PENK, TNFAIP3
Cellular Development, Cellular Growth and Proliferation	cell proliferation of tumor cell lines	1.017		0.0284	7	1.017	CRABP2, NFKBIA, OXT, PDE4D, PENK, TNFAIP3, USP2
Organismal Survival	survival of organism	0.927	bias	0.0232	5	0.927	CRABP2, LY96, NFKBIA, TNFAIP3, USP2
Cellular Growth and Proliferation	proliferation of cells	0.697		0.0497	10	0.697	CRABP2, DES, KDM6B, LY96, NFKBIA, OXT, PDE4D, PENK, TNFAIP3, USP2
Cellular Development	differentiation of cells	0.575	bias	0.0606	7	0.575	DES, KDM6B, NFKBIA, OXT, PDE4D, TMEM14C, TNFAIP3
Cellular Development, Cellular Growth and Proliferation, Hematological System Development and Function, Lymphoid Tissue Structure and Development	proliferation of lymphocytes	0.202		0.0232	5	0.202	LY96, NFKBIA, PDE4D, PENK, TNFAIP3

## Sheet: F. IE-Down
Categories	Diseases or Functions Annotation	z-score	Flags	P-value (B-H)	# Molecules	|z-score|	Molecules
Developmental Disorder	Growth Failure	2.954	bias	0.208	9	2.954	MAPK7, MSRA, PATZ1, RFX3, SLC39A14, SUFU, TEK, TET1, TSC1
Organismal Development	size of body	-2.933	bias	0.174	13	2.933	ARRB1, CBX7, GRIA1, HOXD4, MSRA, NPR3, PATZ1, PPARGC1B, RAB3A, RFX3, SLC39A14, TET1, TSC1
Cellular Assembly and Organization, Cellular Function and Maintenance	organization of cytoplasm	-2.215	bias	0.195	19	2.215	ABLIM1, ARRB1, CDC42EP1, FIS1, IFT52, MAPRE3, MAST3, MFSD8, NPHP3, PHLDB2, PPARGC1B, RAB30, RAB3A, REM1, RERE, TBC1D30, TNFSF10, TSC1, TUBGCP5
Respiratory Disease	dyspnea	1.964	bias	0.135	4	1.964	ARRB1, PHF14, PPARGC1B, RAB3A
Gene Expression	activation of DNA endogenous promoter	-1.691	bias	0.18	16	1.691	ABLIM1, ARRB1, CBX7, LDB1, MAPK7, OGT, PATZ1, PHF14, PPARGC1B, RFX3, SDPR, SUFU, TADA3, TET1, ZNF366, ZNF462
Gene Expression	transcription	-1.479		0.195	24	1.479	ABLIM1, APOL3, ARRB1, CBX7, GTF3C4, HES2, LBH, LDB1, MAPK7, MAPRE3, MUSTN1, OGT, PATZ1, PHF14, PPARGC1B, RFX3, SDPR, SUFU, TADA3, TET1, TNFSF10, ZMYND15, ZNF366, ZNF462
Gene Expression	transcription of DNA	-1.427		0.167	20	1.427	ABLIM1, ARRB1, CBX7, HES2, LBH, LDB1, MAPK7, MAPRE3, OGT, PATZ1, PHF14, PPARGC1B, RFX3, SDPR, SUFU, TADA3, TET1, ZMYND15, ZNF366, ZNF462
Cancer, Organismal Injury and Abnormalities	neoplasia of epithelial tissue	1.304		0.107	101	1.304	ABCA7, ABLIM1, ADAP2, AHDC1, AOC3, APOL3, ARHGEF10L, ARMC2, ARRB1, ATAT1, ATP1B2, BCAR3, C11orf68, C1orf115, C20orf27, CACNB2, CALB2, CBX7, CCDC125, CCDC14, CDC42EP1, CIRBP, CLEC3B, CYB5D2, EML5, ERCC6L2, EVA1B, FAM13C, FAM193B, FGD6, FIS1, FLVCR2, GRIA1, GTF3C4, HKR1, HLX, HOXD4, HSPA12B, IFT52, KCNN3, KIAA0040, KIAA0232, LDB1, LENG8, LIMS2, LIN37, LMAN2L, MAPK7, MAPRE3, MAST3, MFSD9, MSRA, MTMR…
Gene Expression	expression of RNA	-1.272		0.208	25	1.272	ABLIM1, APOL3, ARRB1, CBX7, GTF3C4, HES2, LBH, LDB1, MAPK7, MAPRE3, MUSTN1, OGT, PATZ1, PHF14, PPARGC1B, RFX3, SDPR, SUFU, TADA3, TET1, TNFSF10, TSC1, ZMYND15, ZNF366, ZNF462
Gene Expression	transcription of RNA	-1.25		0.174	23	1.25	ABLIM1, APOL3, ARRB1, CBX7, GTF3C4, HES2, LBH, LDB1, MAPK7, MAPRE3, OGT, PATZ1, PHF14, PPARGC1B, RFX3, SDPR, SUFU, TADA3, TET1, TNFSF10, ZMYND15, ZNF366, ZNF462
Cancer, Organismal Injury and Abnormalities	malignant solid tumor	1.122		0.107	109	1.122	ABCA7, ABLIM1, ADAP2, AHDC1, AOC3, APOL3, ARHGEF10L, ARMC2, ARRB1, ATAT1, ATP1B2, BCAR3, C10orf54, C11orf68, C1orf115, C20orf27, CACNB2, CALB2, CBX7, CCDC125, CCDC14, CDC42EP1, CIRBP, CLEC3B, CYB5D2, EML5, ERCC6L2, EVA1B, FAM13C, FAM193B, FGD6, FIS1, FLVCR2, GRIA1, GTF3C4, HKR1, HLX, HOXD4, HSPA12B, IFT52, KCNN3, KIAA0040, KIAA0232, LBH, LDB1, LENG8, LIMS2, LIN37, LMAN2L, MAPK7, MAPRE3, MAST3, MF…
Cell Cycle	senescence of cells	0.987		0.195	5	0.987	CBX7, CIRBP, HLX, PATZ1, YPEL3
Embryonic Development, Organismal Development	development of body trunk	-0.651	bias	0.135	18	0.651	AKIP1, ARRB1, CLEC3B, HLX, IFT52, LBH, LDB1, LIMS2, MAPK7, NPHP3, OGT, PHF14, PPARGC1B, RAB3A, RFX3, SUFU, TEK, TSC1
Cancer, Organismal Injury and Abnormalities	non-melanoma solid tumor	0.556		0.107	102	0.556	ABCA7, ABLIM1, ADAP2, AHDC1, AOC3, APOL3, ARHGEF10L, ARMC2, ARRB1, ATAT1, ATP1B2, BCAR3, C11orf68, C1orf115, C20orf27, CACNB2, CALB2, CBX7, CCDC125, CCDC14, CDC42EP1, CIRBP, CLEC3B, CYB5D2, EML5, ERCC6L2, EVA1B, FAM13C, FAM193B, FGD6, FIS1, FLVCR2, GRIA1, GTF3C4, HKR1, HLX, HOXD4, HSPA12B, IFT52, KCNN3, KIAA0040, KIAA0232, LDB1, LENG8, LIMS2, LIN37, LMAN2L, MAPK7, MAPRE3, MAST3, MFSD9, MSRA, MTMR…
Cell-To-Cell Signaling and Interaction	synaptic depression	-0.152	bias	0.16	4	0.152	CACNB2, GRIA1, RAB3A, TET1

## Sheet: G. E-Down
Categories	Diseases or Functions Annotation	z-score	Flags	P-value (B-H)	# Molecules	|z-score|	Molecules
Infectious Diseases	infection by HIV-1	-3.705	bias	0.161	15	3.705	CEP68, DEPDC5, ERCC3, ERCC5, MID1IP1, NR0B2, NUP62, POLR1E, RNF26, SETD1B, SF3A1, THAP11, TUBG1, UNG, ZBED5
Infectious Diseases, Organismal Injury and Abnormalities	infection of embryonic cell lines	-2.828	bias	0.15	8	2.828	CEP68, DAG1, ERCC5, MID1IP1, NUP62, POLR1E, SETD1B, SF3A1
Cancer, Organismal Injury and Abnormalities	incidence of malignant tumor	2.75	bias	0.116	8	2.75	CCND3, LATS1, MEN1, MSH6, NR1H4, PTCH1, TRIM62, UNG
DNA Replication, Recombination, and Repair	repair of DNA	-2.588	bias	0.116	11	2.588	ERCC3, ERCC5, MSH6, MUM1, PARG, PIK3C2B, RECQL5, SPIDR, TUBG1, UNG, XRCC1
Cancer, Organismal Injury and Abnormalities	cancer	2.504		0.055	194	2.504	AASDH, ABCA1, ABCC3, ABHD14B, ACP2, ADCK2, AKAP11, AKAP8L, AKR1A1, ALDH3A2, ALG8, AMIGO1, ANAPC5, ANGEL1, APEX2, AREL1, ARHGAP19, ARHGAP20, ARHGAP25, ASB16, ATF7IP, ATXN7L1, C10orf35, C15orf41, CARD6, CC2D1A, CC2D2A, CCDC170, CCDC8, CCND3, CDON, CEP68, CHD8, CHST7, CIAO1, CIITA, CLN6, CNPPD1, COG1, CPT2, CSTF1, DACT1, DAG1, DCAF4, DDX31, DDX42, DENND1A, DEPDC5, DNAJC16, DPAGT1, DSCR3, DUSP10, EHM…
Cancer, Organismal Injury and Abnormalities	incidence of tumor	2.473	bias	0.116	10	2.473	CCND3, HEXIM1, LATS1, MEN1, MSH6, NEU3, NR1H4, PTCH1, TRIM62, UNG
Cancer, Gastrointestinal Disease, Organismal Injury and Abnormalities	digestive organ tumor	2.263		0.055	168	2.263	AASDH, ABCA1, ABCC3, ABHD14B, ACP2, AKAP11, AKAP8L, ALDH3A2, ALG8, ANAPC5, ANGEL1, APEX2, AREL1, ARHGAP19, ARHGAP20, ASB16, ATF7IP, ATXN7L1, C10orf35, C15orf41, CARD6, CC2D1A, CC2D2A, CCDC8, CCND3, CDON, CEP68, CHD8, CIITA, COG1, CPT2, CSTF1, DACT1, DAG1, DCAF4, DDX31, DDX42, DENND1A, DEPDC5, DNAJC16, DPAGT1, DUSP10, EHMT2, EMC9, ERAP1, ERCC3, ERCC5, FAM214B, FARP1, FBXL12, FBXO10, FIGN, FKBP15, …
Developmental Disorder	dysmorphogenesis	2.236	bias	0.116	5	2.236	DAG1, KAT7, POFUT1, UBIAD1, XRCC1
Cancer, Organismal Injury and Abnormalities	malignant solid tumor	2.165		0.055	191	2.165	AASDH, ABCA1, ABCC3, ABHD14B, ACP2, ADCK2, AKAP11, AKAP8L, AKR1A1, ALDH3A2, ALG8, AMIGO1, ANAPC5, ANGEL1, APEX2, AREL1, ARHGAP19, ARHGAP20, ARHGAP25, ASB16, ATF7IP, ATXN7L1, C10orf35, C15orf41, CARD6, CC2D1A, CC2D2A, CCDC170, CCDC8, CCND3, CDON, CEP68, CHD8, CHST7, CIAO1, CIITA, CLN6, CNPPD1, COG1, CPT2, CSTF1, DACT1, DAG1, DCAF4, DDX31, DDX42, DENND1A, DEPDC5, DNAJC16, DPAGT1, DSCR3, DUSP10, EHM…
Cancer, Organismal Injury and Abnormalities	non-melanoma solid tumor	2.112		0.103	177	2.112	AASDH, ABCA1, ABCC3, ABHD14B, ACP2, ADCK2, AKAP11, AKAP8L, AKR1A1, ALDH3A2, ALG8, AMIGO1, ANAPC5, ANGEL1, APEX2, AREL1, ARHGAP19, ARHGAP20, ASB16, ATF7IP, ATXN7L1, C10orf35, C15orf41, CARD6, CC2D1A, CC2D2A, CCDC8, CCND3, CDON, CHD8, CHST7, CIITA, COG1, CPT2, CSTF1, DACT1, DAG1, DCAF4, DDX31, DDX42, DENND1A, DEPDC5, DNAJC16, DPAGT1, DSCR3, DUSP10, EHMT2, EMC9, ERAP1, ERCC3, ERCC5, FAM122A, FAM214B…
Cell Cycle, Cellular Assembly and Organization, DNA Replication, Recombination, and Repair	exchange of sister chromatids	2	bias	0.055	4	2	PARG, RECQL5, SPIDR, UNG
Developmental Disorder, Neurological Disease	neural tube defect	2	bias	0.116	6	2	DACT1, KIF3B, MEN1, MTHFD1, MTRR, PTCH1
Carbohydrate Metabolism	metabolism of carbohydrate	-1.992	bias	0.13	16	1.992	AKR1A1, CCND3, CHST7, CLN6, DPAGT1, FITM2, GPAM, NDST2, NEU3, NR1H4, PIK3C2B, PIP4K2B, PNPLA6, POFUT1, PYGB, STBD1
Cancer, Gastrointestinal Disease, Organismal Injury and Abnormalities	incidence of digestive organ tumor	1.951	bias	0.168	4	1.951	MEN1, MSH6, NR1H4, TRIM62
Cancer, Organismal Injury and Abnormalities	abdominal neoplasm	1.939		0.055	177	1.939	AASDH, ABCA1, ABCC3, ABHD14B, ACP2, AKAP11, AKAP8L, AKR1A1, ALDH3A2, ALG8, AMIGO1, ANAPC5, ANGEL1, APEX2, AREL1, ARHGAP19, ARHGAP20, ASB16, ATF7IP, ATXN7L1, C10orf35, C15orf41, CARD6, CC2D1A, CC2D2A, CCDC8, CCND3, CDON, CEP68, CHD8, CIITA, COG1, CPT2, CSTF1, DACT1, DAG1, DCAF4, DDX31, DDX42, DENND1A, DEPDC5, DNAJC16, DPAGT1, DSCR3, DUSP10, EHMT2, EMC9, ERAP1, ERCC3, ERCC5, FAM122A, FAM214B, FARP1…
Cancer, Gastrointestinal Disease, Organismal Injury and Abnormalities	digestive system cancer	1.601		0.055	165	1.601	AASDH, ABCA1, ABCC3, ABHD14B, ACP2, AKAP11, AKAP8L, ALDH3A2, ALG8, ANAPC5, ANGEL1, APEX2, AREL1, ARHGAP19, ARHGAP20, ASB16, ATF7IP, ATXN7L1, C10orf35, C15orf41, CARD6, CC2D1A, CC2D2A, CCDC8, CCND3, CDON, CEP68, CHD8, CIITA, COG1, CPT2, CSTF1, DACT1, DAG1, DCAF4, DDX31, DDX42, DENND1A, DEPDC5, DNAJC16, DPAGT1, DUSP10, EHMT2, EMC9, ERAP1, ERCC3, ERCC5, FAM214B, FARP1, FBXL12, FBXO10, FIGN, FKBP15, …
Cancer, Gastrointestinal Disease, Hepatic System Disease, Organismal Injury and Abnormalities	liver tumor	1.54		0.055	91	1.54	ABCA1, ABCC3, AKAP11, AKAP8L, ALG8, ANAPC5, ANGEL1, AREL1, ARHGAP20, ATXN7L1, C15orf41, CARD6, CC2D1A, CCND3, CHD8, CPT2, CSTF1, DACT1, DAG1, DDX31, DDX42, DENND1A, DPAGT1, EHMT2, EMC9, ERAP1, ERCC3, ERCC5, FARP1, FBXO10, FKBP15, FOXL2, GON4L, GPAM, HEATR5B, INPP5B, IRF2, KEAP1, LATS1, LNPEP, LRIG3, MAPK8IP3, MCM9, MEN1, MKS1, MSH6, MTHFD1, MTRR, MYCBP2, NCKAP5L, NEU3, NR1H4, NR2F2, NR5A1, NSD1, …
Cancer, Gastrointestinal Disease, Hepatic System Disease, Organismal Injury and Abnormalities	liver cancer	1.516		0.0843	87	1.516	ABCA1, ABCC3, AKAP8L, ALG8, ANAPC5, ANGEL1, AREL1, ARHGAP20, ATXN7L1, C15orf41, CARD6, CC2D1A, CCND3, CHD8, CSTF1, DACT1, DAG1, DDX31, DDX42, DENND1A, DPAGT1, EHMT2, EMC9, ERAP1, ERCC3, ERCC5, FARP1, FBXO10, FKBP15, FOXL2, GON4L, GPAM, HEATR5B, INPP5B, IRF2, KEAP1, LATS1, LNPEP, LRIG3, MAPK8IP3, MCM9, MEN1, MSH6, MTHFD1, MTRR, MYCBP2, NCKAP5L, NEU3, NR1H4, NR2F2, NR5A1, NSD1, PARG, PCIF1, PDE4DIP…

## Sheet: H. DE-Down
Categories	Diseases or Functions Annotation	z-score	Flags	P-value (B-H)	# Molecules	|z-score|	Molecules
Organismal Survival	organismal death	7.77	bias	0.00223	69	7.77	ACD, ACTN4, ADORA2A, ADRB1, AGTR1, AMOT, ARID1A, ATF7, CASP9, CBFA2T2, DNASE1, ENG, EVC2, FLT3LG, GAB1, GATA4, GPS2, GTF2I, HIP1, ID3, INPP5K, KDR, KMT2B, MAMSTR, MBNL2, MEF2C, MFNG, MMP15, MTF1, MTSS1, MYH11, NFATC1, NOVA2, NR1H3, NR2C2, NR2F1, NR5A2, NUMA1, PFKM, PHF21A, PIK3CG, PKDCC, PLCG1, PNPLA2, PPARA, PRPF19, PTH1R, RAD52, RARG, RXRB, SETDB1, SHANK3, SIRT2, SLC2A9, SPRY4, SPTBN1, STAB1, S…
Infectious Diseases	infection by RNA virus	-4.171	bias	0.0204	29	4.171	ADORA2A, AGAP2, AGTR1, ARHGAP23, ARID1A, CRTC2, DYSF, HIP1, KIAA0922, LGALS9, MPDZ, NBEAL2, OSBPL7, PFKM, PPARA, PRDM10, PTH1R, RAB29, RARG, RBM5, RNF214, RREB1, RXRB, SAP30BP, SPTBN1, STAB1, STAT2, XDH, ZNF512B
Gene Expression	transactivation	-3.998	bias	1.51e-05	29	3.998	ACTN4, ARID1A, ATF7, CRTC2, FOXO4, GAB1, GATA4, GTF2I, ID3, KIAA0922, MEF2C, NBEAL2, NFATC1, NR1H3, NR2C2, NR2F1, NR5A2, OSBPL7, PLCG1, PLEKHA2, PPARA, RARG, RXRB, SMARCA2, STAP2, STAT2, TIRAP, XDH, ZNF384
Gene Expression	transactivation of RNA	-3.964	bias	0.000425	25	3.964	ACTN4, ARID1A, ATF7, FOXO4, GATA4, GTF2I, ID3, KIAA0922, MEF2C, NBEAL2, NFATC1, NR1H3, NR2C2, NR2F1, NR5A2, OSBPL7, PPARA, RARG, RXRB, SMARCA2, STAP2, STAT2, TIRAP, XDH, ZNF384
Infectious Diseases	Viral Infection	-3.942	bias	9.15e-05	55	3.942	ADORA2A, ADRB1, AGAP2, AGTR1, ARHGAP23, ARID1A, ARRDC1, CHMP1A, CHMP4C, COL4A3BP, CRTC2, DYSF, FLT3LG, GAB1, GTF2I, HIP1, KDR, KIAA0922, LGALS9, MAP4K2, MICALL1, MINK1, MPDZ, NBEAL2, NFATC1, NR2F1, OSBPL7, PACS1, PFKM, PIK3CG, PLCG1, PPARA, PRDM10, PTH1R, RAB11FIP5, RAB29, RARG, RBM5, RNF214, RREB1, RXRB, SAP30BP, SMARCA2, SPTBN1, ST6GAL1, STAB1, STAT2, STAT4, TARBP1, TGFBR2, UBA7, UNC93B1, WWP2,…
Cell Death and Survival	cell viability	-3.877	bias	0.053	37	3.877	ADORA2A, AGAP2, ARID1A, CAMK2G, CASP9, CBR1, CRTC2, DEF6, ENG, FLT3LG, GAB1, GATA4, HIP1, INPP5K, KDR, MEF2C, MYH11, NR2C2, PFKM, PIK3CG, PLCG1, PPARA, PRPF19, PTH1R, RAD52, RARG, RXRB, SETDB1, SMARCA2, STAP2, STAT2, STAT4, TGFBR2, TRIB2, TSC22D3, UNC119, XDH
Infectious Diseases	HIV infection	-3.827	bias	0.0208	25	3.827	ADORA2A, AGAP2, AGTR1, ARID1A, CRTC2, DYSF, KIAA0922, LGALS9, MPDZ, NBEAL2, OSBPL7, PFKM, PPARA, PRDM10, PTH1R, RARG, RBM5, RNF214, RREB1, RXRB, SAP30BP, SPTBN1, STAB1, XDH, ZNF512B
Infectious Diseases	infection by HIV-1	-3.827	bias	0.0863	19	3.827	AGAP2, ARID1A, CRTC2, DYSF, KIAA0922, LGALS9, MPDZ, NBEAL2, OSBPL7, PFKM, PRDM10, PTH1R, RBM5, RNF214, RREB1, SAP30BP, SPTBN1, STAB1, ZNF512B
Infectious Diseases	infection of cells	-3.732	bias	0.0274	26	3.732	AGAP2, ARHGAP23, ARID1A, CRTC2, DYSF, HIP1, KIAA0922, LGALS9, MPDZ, NBEAL2, OSBPL7, PFKM, PLCG1, PRDM10, PTH1R, RAB29, RBM5, RNF214, RREB1, SAP30BP, SPTBN1, ST6GAL1, STAB1, STAT2, UNC93B1, ZNF512B
Cellular Movement	cell movement	-3.701	bias	0.022	58	3.701	ACP5, ACTN4, ADORA2A, AGAP2, AGTR1, AHNAK, AJUBA, AMOT, CASP9, CD34, CDC42EP4, CHAD, COL4A3BP, CRTC2, DEF6, ENG, FLT3LG, FOXO4, GAB1, ID3, KANK1, KDR, LGALS9, MEF2C, MFNG, MINK1, MTSS1, MYH11, NAAA, NFATC1, NR2F1, NR5A2, PEAK1, PHACTR4, PIK3CG, PLCG1, PPARA, PTH1R, RASGRP1, RHOG, SEMA4C, SEPT4, SORBS3, SPRY4, ST6GAL1, STAB1, STAP2, STAT2, TBXA2R, TCAF1, TGFBR2, TIRAP, TNS1, TNS2, TRIP10, TSC22D3,…
Cellular Movement	migration of cells	-3.559	bias	0.0132	54	3.559	ACP5, ACTN4, ADORA2A, AGAP2, AHNAK, AJUBA, AMOT, CASP9, CD34, COL4A3BP, CRTC2, DEF6, ENG, FLT3LG, FOXO4, GAB1, ID3, KANK1, KDR, LGALS9, MEF2C, MFNG, MINK1, MYH11, NAAA, NFATC1, NR2F1, NR5A2, PEAK1, PHACTR4, PIK3CG, PLCG1, PPARA, PTH1R, RASGRP1, RHOG, SEMA4C, SEPT4, SORBS3, SPRY4, ST6GAL1, STAB1, STAP2, STAT2, TBXA2R, TCAF1, TGFBR2, TIRAP, TNS1, TNS2, TRIP10, TSC22D3, UNK, XDH
Organismal Injury and Abnormalities	Bleeding	2.969	bias	0.0863	14	2.969	ADORA2A, ADRB1, AMOT, ATF7, CASP9, ENG, GATA4, ID3, NFATC1, NR1H3, RARG, RASGRP1, RXRB, TGFBR2
Cellular Growth and Proliferation	proliferation of cells	-2.832	bias	0.0177	90	2.832	ACD, ACTN4, ADORA2A, AGAP2, AGTR1, AHNAK, AJUBA, AMOT, ARHGAP17, ARID1A, ATF7, B3GNT3, BRPF1, CASP9, CBR1, CD34, CERS1, CHMP1A, COL4A3BP, CRTC2, DEF6, ENG, ERAL1, FBXW4, FLT3LG, FOXO4, GAB1, GATA4, GPS2, GTF2I, HIP1, ID3, INPP5K, KANK2, KDR, KIF13A, LDLRAP1, LGALS9, MAMSTR, MEF2C, MFNG, MMP15, MTSS1, MYH11, NFATC1, NME6, NR1H3, NR2C2, NR2F1, NR5A2, NUMA1, PEAK1, PIK3CG, PLCG1, PLEKHA2, PPARA, PRP…
Cellular Growth and Proliferation, Tissue Development	generation of cells	-2.818	bias	0.0145	56	2.818	ADGRL1, ADORA2A, AGAP2, ARID1A, CASP9, CD34, CRTC2, DEF6, Dmd, DTNBP1, ENG, FLT3LG, GAB1, GATA4, HS1BP3, ID3, KDR, LGALS9, MEF2C, MICALL1, MINK1, MLLT10, MYH11, NBEAL2, NFATC1, NR2C2, NR2F1, PIK3CG, PLCG1, PLEKHA2, PPARA, PTH1R, RAB29, RAD52, RARG, RASGRP1, RASGRP3, RHOG, RXRB, SEPT4, SHANK3, SPRY4, SPTBN1, STAP2, STAT2, STAT4, TBXA2R, TDRD7, TGFBR2, TRIP10, TSC22D3, UNK, WIPF3, XDH, ZC3HC1, ZNF4…
Cell Signaling	protein kinase cascade	-2.728	bias	0.0516	15	2.728	AJUBA, GAB1, GPS2, KDR, LGALS9, MAP4K2, MEF2C, MINK1, RASGRP1, SHANK3, SORBS3, STAT2, STAT4, TAOK2, TIRAP
Cellular Movement	migration of tumor cell lines	-2.714	bias	0.0863	22	2.714	ACTN4, AGAP2, AHNAK, DEF6, ENG, GAB1, KANK1, KDR, MFNG, NR5A2, PEAK1, PIK3CG, PLCG1, PPARA, RASGRP1, RHOG, ST6GAL1, STAP2, TBXA2R, TCAF1, TRIP10, XDH
Cardiovascular System Development and Function, Organismal Development	vasculogenesis	-2.555	bias	0.0863	22	2.555	AGTR1, AMOT, BRPF1, CD34, CRTC2, ENG, GAB1, GATA4, ID3, KDR, MEF2C, PIK3CG, PPARA, PTH1R, RARG, RHOG, SPRY4, ST6GAL1, STAB1, TBXA2R, TGFBR2, XDH
Cell-To-Cell Signaling and Interaction, Hematological System Development and Function	response of lymphocytes	-2.433	bias	0.0564	9	2.433	CASP9, FLT3LG, HSDL1, LGALS9, NFATC1, PLCG1, SIPA1, STAT4, TGFBR2
Cellular Development, Cellular Growth and Proliferation, Hematological System Development and Function, Lymphoid Tissue Structure and Development	proliferation of immune cells	-2.402		0.0141	27	2.402	ADORA2A, AHNAK, CRTC2, DEF6, FLT3LG, ID3, KDR, LGALS9, MEF2C, MFNG, NFATC1, NR1H3, PIK3CG, PLEKHA2, RASGRP1, RASGRP3, RHOG, ST6GAL1, STAP2, STAT4, TGFBR2, TIRAP, TSC22D3, UNC119, UNC93B1, WWP2, XDH
Cellular Development, Cellular Growth and Proliferation, Hematological System Development and Function, Hematopoiesis, Tissue Development	development of blood cells	-2.398	bias	0.0124	26	2.398	CASP9, CD34, DEF6, FLT3LG, GATA4, HS1BP3, ID3, KDR, LGALS9, MEF2C, MINK1, MLLT10, MYH11, NBEAL2, NFATC1, PIK3CG, PLCG1, PLEKHA2, PPARA, RAD52, RASGRP1, RASGRP3, STAP2, STAT2, STAT4, TGFBR2
Cellular Development, Cellular Growth and Proliferation	proliferation of blood cells	-2.389	bias	0.0136	29	2.389	ADORA2A, AHNAK, BRPF1, CRTC2, DEF6, FLT3LG, FOXO4, ID3, KDR, LGALS9, MEF2C, MFNG, NFATC1, NR1H3, PIK3CG, PLEKHA2, RASGRP1, RASGRP3, RHOG, ST6GAL1, STAP2, STAT4, TGFBR2, TIRAP, TSC22D3, UNC119, UNC93B1, WWP2, XDH
Embryonic Development, Organ Development, Organismal Development	development of lymphatic system	-2.362	bias	0.0186	26	2.362	DEF6, FLT3LG, GATA4, HS1BP3, ID3, KDR, LGALS9, MEF2C, MINK1, MLLT10, MYH11, NFATC1, PIK3CG, PLCG1, PLEKHA2, PPARA, RAD52, RARG, RASGRP1, RASGRP3, STAP2, STAT2, STAT4, TGFBR2, TMEM204, TRIP10
Cellular Development, Cellular Growth and Proliferation, Embryonic Development, Hematological System Development and Function, Hematopoiesis, Lymphoid Tissue Structure and Development, Organ Development, Organismal Development, Tissue Development	development of lymphocytes	-2.361	bias	0.0177	22	2.361	DEF6, FLT3LG, GATA4, HS1BP3, ID3, KDR, LGALS9, MINK1, MLLT10, MYH11, NFATC1, PIK3CG, PLCG1, PLEKHA2, PPARA, RAD52, RASGRP1, RASGRP3, STAP2, STAT2, STAT4, TGFBR2
Cellular Growth and Proliferation, Lymphoid Tissue Structure and Development	proliferation of lymphatic system cells	-2.251		0.019	27	2.251	ADORA2A, AHNAK, BRPF1, CRTC2, DEF6, FLT3LG, FOXO4, ID3, KDR, LGALS9, MEF2C, MFNG, NFATC1, PIK3CG, PLEKHA2, RASGRP1, RASGRP3, RHOG, ST6GAL1, STAP2, STAT4, TGFBR2, TIRAP, TSC22D3, UNC119, UNC93B1, WWP2
Cancer	cell transformation	-2.244	bias	0.0328	17	2.244	BCL9L, FLT3LG, FOXO4, GAB1, GTF2I, HIP1, LGALS9, MLLT10, NFATC1, PIK3CG, RASGRP1, RHOG, SMARCA2, TGFBR2, TRIB2, TSC22D3, ZNF384
Cell-To-Cell Signaling and Interaction, Hematological System Development and Function	T cell response	-2.219	bias	0.0553	8	2.219	FLT3LG, HSDL1, LGALS9, NFATC1, PLCG1, SIPA1, STAT4, TGFBR2
Organismal Injury and Abnormalities, Renal and Urological Disease	renal lesion	2.213	bias	0.0628	33	2.213	ADORA2A, AGTR1, AHNAK, AJUBA, ARID1A, ATF7, CD34, ENG, FAM171A2, HPS1, KDR, KIAA0355, KMT2B, MLLT10, MTSS1, NUMA1, PIK3CG, RARG, RNF213, RREB1, SLC2A9, SMARCA2, SPTBN1, STAB1, STK36, TGFBR2, TMEM51, UBA7, WWP2, XDH, ZC3HC1, ZMYND8, ZNF687
Cellular Development, Cellular Growth and Proliferation, Hematological System Development and Function, Lymphoid Tissue Structure and Development	proliferation of lymphocytes	-2.208		0.0229	25	2.208	ADORA2A, AHNAK, CRTC2, DEF6, FLT3LG, ID3, KDR, LGALS9, MEF2C, MFNG, NFATC1, PIK3CG, PLEKHA2, RASGRP1, RASGRP3, RHOG, ST6GAL1, STAP2, STAT4, TGFBR2, TIRAP, TSC22D3, UNC119, UNC93B1, WWP2
Cell Cycle, DNA Replication, Recombination, and Repair	homologous recombination of cells	-2.19	bias	0.0863	5	2.19	COPS7A, KANK2, PRPF19, RAD52, ZMYND8
Cardiovascular System Development and Function	development of vasculature	-2.166	bias	0.00329	37	2.166	ACTN4, ADORA2A, AGTR1, AMOT, BRPF1, CD34, CRTC2, ENG, FBXO42, FOXO4, FOXS1, GAB1, GATA4, GTF2I, ID3, KDR, MEF2C, MMP15, MYH11, NR1H3, PFKM, PIK3CG, PLCG1, PPARA, PTH1R, RARG, RHOG, RNF213, RXRB, SPRY4, ST6GAL1, STAB1, TAOK2, TBXA2R, TGFBR2, TMEM204, XDH
Cardiovascular System Development and Function, Organismal Development	angiogenesis	-2.165	bias	0.0136	31	2.165	ADORA2A, AGTR1, AMOT, BRPF1, CD34, CRTC2, ENG, FBXO42, FOXO4, FOXS1, GAB1, GATA4, GTF2I, ID3, KDR, MEF2C, PFKM, PIK3CG, PLCG1, PPARA, PTH1R, RARG, RHOG, RNF213, SPRY4, ST6GAL1, STAB1, TAOK2, TBXA2R, TGFBR2, XDH
Organismal Development	development of genitourinary system	-2.157	bias	0.0863	28	2.157	ACD, AGAP2, AGTR1, BRPF1, ENG, GAB1, GATA4, HIP1, KDR, KMT2B, MMP15, NR1H3, NR2C2, NR5A2, PNPLA2, PPARA, PTH1R, RXRB, SEPT4, STK36, TDRD7, TGFBR2, TNS2, TSC22D3, WIPF3, XDH, ZC3HC1, ZNF384
Organismal Injury and Abnormalities	Organ Degeneration	2.108	bias	0.0695	18	2.108	ADORA2A, CASP9, CERS1, DYSF, KDR, MTF1, MTSS1, NR1H3, NR2C2, PFKM, PIK3CG, PITPNM2, PPARA, RABGGTA, RXRB, TNS1, UNC119, ZNF384
Cell Cycle, DNA Replication, Recombination, and Repair	homologous recombination	-2.103	bias	0.0863	6	2.103	COPS7A, KANK2, PRPF19, RAD52, ZC3HC1, ZMYND8
Cardiovascular System Development and Function, Cellular Movement	cell movement of endothelial cells	-2.091	bias	0.0863	12	2.091	AMOT, ENG, GAB1, ID3, KDR, MTSS1, PIK3CG, PLCG1, PTH1R, SPRY4, STAB1, TGFBR2
Endocrine System Disorders, Organismal Injury and Abnormalities, Reproductive System Disease	degeneration of seminiferous tubule	2	bias	0.0863	4	2	NR1H3, NR2C2, RXRB, ZNF384
Cellular Function and Maintenance, Hematological System Development and Function	function of T lymphocytes	-2	bias	0.0467	11	2	AHNAK, CASP9, FLT3LG, ID3, NFATC1, PIK3CG, RASGRP1, RHOG, STAP2, STAT4, TRIP10
Infectious Diseases	entrance of virus	-2	bias	0.0563	5	2	MAP4K2, PIK3CG, PLCG1, RAB11FIP5, WWP2
Cancer, Organismal Injury and Abnormalities	pelvic cancer	-1.982		0.0742	103	1.982	ACP5, ACTN4, ADCY9, ADORA2A, ADRB1, AGAP2, AGTR1, AHNAK, AJUBA, ALAD, ARID1A, ARRDC1, B3GNT3, BCL9L, BCOR, C12orf4, CAMK2G, CASP9, CD34, CHAD, CMTM4, COL4A3BP, CRTC2, DEF6, DYSF, ENG, EZH1, FOXO4, FUT1, FYCO1, HIP1, HS1BP3, ID3, ILVBL, KANK1, KANK3, KDR, KIAA0355, KIAA0753, KIF13A, KMT2B, LGALS9, MBD6, MEF2C, MLLT10, MPDZ, MTF1, MYH11, NBEAL2, NFATC1, NOVA2, NR5A2, OSBPL7, PCDH12, PEAK1, PGM5, PI…
Cancer, Organismal Injury and Abnormalities, Reproductive System Disease	prostatic carcinoma	-1.982		0.0778	23	1.982	ACP5, ADRB1, AGAP2, AHNAK, CD34, CHAD, FYCO1, HIP1, ID3, KANK1, KDR, KIAA0753, LGALS9, MLLT10, NFATC1, PIK3CG, PLCG1, RNF213, SETDB1, TAF6L, TBC1D2B, TSPAN4, ZC3HC1
Cellular Movement	migration of leukemia cell lines	-1.982	bias	0.0863	5	1.982	ENG, GAB1, PLCG1, RASGRP1, XDH
Organismal Injury and Abnormalities, Renal and Urological Disease	fibrosis of kidney	1.98	bias	0.0863	5	1.98	AGTR1, MTSS1, SLC2A9, STAB1, XDH
Embryonic Development, Organismal Development	development of body trunk	-1.963	bias	0.0668	34	1.963	AGAP2, AGTR1, ARID1A, ATF7, BCOR, CASP9, COL4A3BP, CRTC2, DTNBP1, ENG, GAB1, GATA4, HIP1, ID3, ILDR2, KDR, KMT2B, MEF2C, MYH11, NFATC1, NR5A2, PKDCC, PNPLA2, PTH1R, RARG, RASGRP1, RASGRP3, RXRB, SPRY4, SPTBN1, STK36, TGFBR2, TNS2, XDH
Cell-To-Cell Signaling and Interaction, Nervous System Development and Function	synaptic transmission of hippocampal cells	-1.954	bias	0.0357	4	1.954	ADORA2A, RAB11FIP5, SHANK3, XDH
Molecular Transport	quantity of metal ion	-1.941	bias	0.0863	14	1.941	ADRB1, AGTR1, ATP2C2, GNA14, HIP1, KDR, PIK3CG, PLCG1, PTH1R, RASGRP3, SLC2A9, TBXA2R, TSC22D3, XDH
Cellular Development, Cellular Growth and Proliferation, Embryonic Development, Organ Development, Organismal Development, Skeletal and Muscular System Development and Function, Tissue Development	formation of muscle cells	-1.937	bias	0.0128	10	1.937	ACTN4, ARID1A, COL4A3BP, DEF6, DYSF, GATA4, MEF2C, MYH11, RHOG, TGFBR2
Organismal Development, Reproductive System Development and Function	development of reproductive system	-1.937	bias	0.0863	22	1.937	ACD, AGAP2, BRPF1, ENG, GAB1, GATA4, HIP1, KDR, KMT2B, MMP15, NR2C2, NR5A2, PPARA, PTH1R, RXRB, SEPT4, TDRD7, TGFBR2, TSC22D3, WIPF3, XDH, ZC3HC1
Cell-To-Cell Signaling and Interaction, Hematological System Development and Function, Immune Cell Trafficking, Inflammatory Response	activation of lymphocytes	-1.92	bias	0.0863	15	1.92	ADORA2A, AHNAK, DEF6, DNASE1, FLT3LG, HPS1, LGALS9, PIK3CG, RAB29, RASGRP1, ST6GAL1, STAT4, TAOK2, TGFBR2, TIRAP
Cellular Movement, Hematological System Development and Function, Immune Cell Trafficking, Inflammatory Response	migration of macrophages	-1.908	bias	0.0863	5	1.908	ENG, KDR, PIK3CG, STAB1, STAP2
Cellular Function and Maintenance	function of blood cells	-1.857	bias	0.0377	19	1.857	AHNAK, CASP9, FLT3LG, ID3, KDR, LGALS9, NBEAL2, NFATC1, PIK3CG, RASGRP1, RHOG, ST6GAL1, STAP2, STAT2, STAT4, TBXA2R, TIRAP, TPCN2, TRIP10
Connective Tissue Development and Function, Tissue Morphology	quantity of connective tissue	-1.857		0.0328	21	1.857	ADRB1, AHNAK, CD34, CHAD, FLT3LG, GATA4, KDR, NBEAL2, NR1H3, NR2C2, NR2F1, PFKM, PIK3CG, PLCG1, PNPLA2, PPARA, PTH1R, SIPA1, TGFBR2, TSC22D3, XDH
Skeletal and Muscular System Development and Function	contractility of muscle	-1.845	bias	0.0489	9	1.845	ADRB1, GAB1, MEF2C, MYH11, NR1H3, PIK3CG, PNPLA2, PTH1R, XDH
Gene Expression	transcription of RNA	-1.839		7.33e-06	63	1.839	ACTN4, ADORA2A, ADRB1, AGAP2, AJUBA, ARID1A, ATF7, BCL9L, BCOR, BRPF1, CBFA2T2, CBX6, CHMP1A, CRTC2, DNAJC17, ENG, EZH1, FLT3LG, FOXO4, FOXS1, GATA4, GPS2, GTF2I, HIP1, ID3, INPP5K, KANK2, LGALS9, MAMSTR, MEF2C, MLLT10, MTF1, MYH11, NFATC1, NR1H3, NR2C2, NR2F1, NR5A2, PPARA, RARG, RASGRP1, RHOG, RREB1, RXRB, SETDB1, SIRT2, SMARCA2, SORBS3, STAT2, STAT4, STK36, TAF6L, TARBP1, TCEA2, TGFBR2, TRIM11…
Cell Death and Survival	cell death of immune cells	-1.827		0.0112	24	1.827	ADORA2A, ADRB1, CAMK2G, CASP9, DEF6, FLT3LG, ID3, LGALS9, MEF2C, MYH11, NFATC1, PIK3CG, PLCG1, PPARA, RBM5, ST6GAL1, STAP2, STAT4, TBXA2R, TGFBR2, TRIB2, TSC22D3, UNC119, WWP2
Cell Death and Survival	apoptosis of lymphocytes	-1.787		0.0615	13	1.787	ADORA2A, ADRB1, CASP9, ID3, LGALS9, NFATC1, PIK3CG, PLCG1, PPARA, STAP2, TBXA2R, TSC22D3, WWP2
Cell Death and Survival	cell death of lymphocytes	-1.786		0.0337	15	1.786	ADORA2A, ADRB1, CASP9, DEF6, ID3, LGALS9, NFATC1, PIK3CG, PLCG1, PPARA, STAP2, TBXA2R, TGFBR2, TSC22D3, WWP2
Organismal Injury and Abnormalities, Renal and Urological Disease	glomerulosclerosis	1.782	bias	0.0742	7	1.782	ACTN4, AGTR1, MTSS1, SLC2A9, STAB1, TNS1, XDH
Cellular Function and Maintenance	Lymphocyte homeostasis	-1.78	bias	0.0387	20	1.78	DEF6, FLT3LG, GATA4, HS1BP3, ID3, KDR, LGALS9, MEF2C, MINK1, MLLT10, MYH11, NFATC1, PIK3CG, RAD52, RASGRP1, RASGRP3, STAP2, STAT2, STAT4, TGFBR2
Cardiovascular System Development and Function, Embryonic Development, Organ Development, Organismal Development, Tissue Development	cardiogenesis	-1.746	bias	0.043	18	1.746	AGTR1, ARID1A, ATF7, BCOR, COL4A3BP, CRTC2, DTNBP1, ENG, GAB1, GATA4, ID3, MEF2C, MYH11, NFATC1, PNPLA2, RXRB, SPTBN1, TGFBR2
Cell Death and Survival	apoptosis of leukocytes	-1.734		0.0564	16	1.734	ADORA2A, ADRB1, CAMK2G, CASP9, FLT3LG, ID3, LGALS9, NFATC1, PIK3CG, PLCG1, PPARA, ST6GAL1, STAP2, TBXA2R, TSC22D3, WWP2
Skeletal and Muscular System Development and Function	function of muscle	-1.648	bias	0.0114	15	1.648	ADRB1, DTNBP1, DYSF, GAB1, GATA4, INPP5K, MAMSTR, MEF2C, MYH11, NR1H3, PIK3CG, PNPLA2, PPARA, PTH1R, XDH
Cancer, Organismal Injury and Abnormalities	pelvic tumor	-1.632		0.0654	104	1.632	ACP5, ACTN4, ADCY9, ADORA2A, ADRB1, AGAP2, AGTR1, AHNAK, AJUBA, ALAD, ARID1A, ARRDC1, B3GNT3, BCL9L, BCOR, C12orf4, CAMK2G, CASP9, CD34, CHAD, CMTM4, COL4A3BP, CRTC2, DEF6, DYSF, ENG, EZH1, FOXO4, FUT1, FYCO1, HIP1, HS1BP3, ID3, ILVBL, KANK1, KANK3, KDR, KIAA0355, KIAA0753, KIF13A, KMT2B, LGALS9, MBD6, MEF2C, MLLT10, MPDZ, MTF1, MYH11, NBEAL2, NFATC1, NOVA2, NR5A2, OSBPL7, PCDH12, PEAK1, PGM5, PI…
Cancer, Organismal Injury and Abnormalities, Reproductive System Disease	Prostate Cancer and Tumors	-1.632		0.0863	31	1.632	ACP5, ADRB1, AGAP2, AGTR1, AHNAK, CD34, CHAD, ENG, FYCO1, HIP1, ID3, KANK1, KDR, KIAA0753, LGALS9, MLLT10, NFATC1, PEAK1, PIK3CG, PLCG1, RARG, RNF213, RXRB, SETDB1, SIRT2, ST6GAL1, TAF6L, TBC1D2B, TGFBR2, TSPAN4, ZC3HC1
Cellular Development, Embryonic Development, Organismal Development	differentiation of embryonic cells	-1.624	bias	0.0863	9	1.624	AJUBA, BCOR, ENG, FLT3LG, GATA4, ID3, KDR, MYH11, TSC22D3
Post-Translational Modification	phosphorylation of protein	-1.607	bias	0.018	24	1.607	CAMK2G, CD34, COL4A3BP, COQ8A, DTNBP1, ENG, FLT3LG, GATA4, HIP1, INPP5K, KDR, MAP4K2, MINK1, PEAK1, PIK3CG, PLCG1, RASGRP1, ST6GAL1, STAP2, STAT2, STAT4, STK36, TGFBR2, XDH
Gene Expression	transcription	-1.607		2.98e-06	69	1.607	ACTN4, ADORA2A, ADRB1, AGAP2, AJUBA, ARID1A, ATF7, BCL9L, BCOR, BRPF1, CBFA2T2, CBX6, CD34, CHMP1A, CRTC2, DIP2A, DNAJC17, DTNBP1, ENG, EZH1, FLT3LG, FOXO4, FOXS1, GATA4, GPS2, GTF2I, HIP1, ID3, INPP5K, KANK2, LGALS9, MAMSTR, MEF2C, MLLT10, MTF1, MYH11, NFATC1, NR1H3, NR2C2, NR2F1, NR5A2, PPARA, RARG, RASGRP1, RBM5, RHOG, RREB1, RXRB, SETDB1, SIRT2, SMARCA2, SORBS3, STAB1, STAT2, STAT4, STK36, TA…
Cell Death and Survival	cell death of blood cells	-1.563		0.0115	25	1.563	ADORA2A, ADRB1, ATF7, CAMK2G, CASP9, DEF6, FLT3LG, ID3, LGALS9, MEF2C, MYH11, NFATC1, PIK3CG, PLCG1, PPARA, RBM5, ST6GAL1, STAP2, STAT4, TBXA2R, TGFBR2, TRIB2, TSC22D3, UNC119, WWP2
Cell-mediated Immune Response, Cellular Development, Cellular Function and Maintenance, Cellular Growth and Proliferation, Embryonic Development, Hematological System Development and Function, Hematopoiesis, Lymphoid Tissue Structure and Development, Organ Development, Organismal Development, Tissue Development	T cell development	-1.553	bias	0.0387	19	1.553	DEF6, FLT3LG, GATA4, HS1BP3, ID3, KDR, LGALS9, MINK1, MLLT10, MYH11, NFATC1, PIK3CG, RAD52, RASGRP1, RASGRP3, STAP2, STAT2, STAT4, TGFBR2

## Sheet: I. L-Down
Categories	Diseases or Functions Annotation	z-score	Flags	P-value (B-H)	# Molecules	|z-score|	Molecules
Organismal Survival	morbidity or mortality	8.615	bias	2.63e-06	86	8.615	ADD1, AGRN, AR, ATN1, CAPN1, CBL, CBX4, CD1D, CKAP5, COL4A2, CREBBP, CUL7, CUX1, DAB2, DCLRE1B, DCTN1, DVL3, DYNC1H1, EEF2K, FASN, FBLIM1, FBN1, FES, FUT8, GPR4, HDAC4, HGS, HSPG2, IFT122, IGF2R, IL11RA, INPP5D, INTS1, IQGAP2, ITGA9, ITSN1, KDM2A, LAMA4, LRRK1, MAP3K4, MECP2, MED12, MIB2, MMP2, MTOR, NFIA, NFIC, NFIX, PARP1, PBX1, PIK3R1, PLOD3, PLXNB2, PLXND1, POGZ, POLD1, POLL, POMT1, PRDM6, PR…
Organismal Survival	organismal death	8.561	bias	2.94e-06	85	8.561	ADD1, AGRN, AR, ATN1, CAPN1, CBL, CBX4, CKAP5, COL4A2, CREBBP, CUL7, CUX1, DAB2, DCLRE1B, DCTN1, DVL3, DYNC1H1, EEF2K, FASN, FBLIM1, FBN1, FES, FUT8, GPR4, HDAC4, HGS, HSPG2, IFT122, IGF2R, IL11RA, INPP5D, INTS1, IQGAP2, ITGA9, ITSN1, KDM2A, LAMA4, LRRK1, MAP3K4, MECP2, MED12, MIB2, MMP2, MTOR, NFIA, NFIC, NFIX, PARP1, PBX1, PIK3R1, PLOD3, PLXNB2, PLXND1, POGZ, POLD1, POLL, POMT1, PRDM6, PRKAB1, …
Organismal Development	size of body	-5.5	bias	0.00088	35	5.5	ADD1, AR, ARSB, ATN1, CPE, CREBBP, GLG1, HDAC4, HSPG2, IGF2R, INPP5D, ITSN1, LAMA4, LRRK1, MAP3K4, MECP2, MMP2, MYOF, NFIA, NFIC, NFIX, PARP1, PBX1, PIK3R1, PIM3, PRKAB1, PRKACA, PTPRS, RHBDF1, SLC12A6, SLC19A1, SUN2, VIPR2, XPC, ZNF385A
Infectious Diseases	infection of cells	-4.528	bias	0.0862	24	4.528	ASXL2, BCL9, CBL, CNST, DCTN1, FBLIM1, FOXJ2, GANAB, GAREM1, HGS, IGF2R, LRIF1, MDN1, MYOF, NUP214, NUP85, PIK3R1, PLOD3, POLR3A, SCAF1, SEPT8, TMEM63A, TRIM44, WNK1
Infectious Diseases	HIV infection	-4.443	bias	0.0862	23	4.443	AR, ASXL2, BCL9, CNST, FBLIM1, FOXJ2, GANAB, GAREM1, HGS, LRIF1, MDN1, MTOR, MYOF, NUP214, NUP85, PLOD3, POLD1, POLR3A, SCAF1, SEPT8, TMEM63A, TRIM44, WNK1
Infectious Diseases	infection by HIV-1	-4.443	bias	0.0862	20	4.443	ASXL2, BCL9, CNST, FBLIM1, FOXJ2, GANAB, GAREM1, HGS, LRIF1, MDN1, MYOF, NUP214, NUP85, PLOD3, POLR3A, SCAF1, SEPT8, TMEM63A, TRIM44, WNK1
Developmental Disorder	Growth Failure	4.179	bias	0.0719	21	4.179	CREBBP, CUL7, EFTUD2, FES, FUT8, ITGA9, ITSN1, KDM2A, MECP2, MMP2, MTOR, PIM3, PLOD3, PRKACA, PTPRS, REV3L, SLC19A1, SMC1A, TSC2, USP22, XPC
Developmental Disorder	dysgenesis	4.034	bias	0.0139	22	4.034	AR, CBL, CBX4, FAM83H, FES, FUT4, GPR4, HOXD9, IFT122, IFT88, NFIX, PBX1, PEX1, POLD1, PTPRF, PTPRS, RHBDF1, RPS6KA5, SLC12A6, SLC8A1, TSC2, ZNF503
Cellular Movement	cell movement	-4.001	bias	0.0162	64	4.001	ADD1, AGK, AR, ARFGEF2, ARHGEF7, CAPN1, CBL, CD1D, CNDP2, COL4A2, CUX1, DAB2, DROSHA, ELMO1, FAM83H, FASN, FBLIM1, FBLN5, FBN1, FES, FGD1, FUT4, FUT8, GBA2, GEMIN5, GIT2, HSPG2, IFT88, IGF2R, IGFBP2, IL11RA, INPP5D, ITGA9, MMP2, MTOR, NFIA, NFIC, NFIX, NUP85, PARP1, PATJ, PIK3R1, PLXNB2, PLXND1, POLL, PRKACA, PRKD2, PTPN14, PTPRF, RPS6KA5, SIAH2, SLC12A6, SLC8A1, SMG1, SREBF1, SUN2, TJP1, TLN1, T…
Tissue Morphology	quantity of cells	-3.829	bias	0.00754	56	3.829	ABCG2, ADD1, AGRN, AR, ARHGEF7, ARSB, ATN1, ATXN7, CAPN1, CBL, CD1D, CREBBP, CUL7, DROSHA, ELMO1, FBLIM1, FES, FUT4, GALNS, HSPG2, IFT122, IFT88, IGF2R, IGFBP2, IL11RA, INPP5D, IQGAP2, LAMA4, LRRK1, MECP2, MMP2, MTOR, MYOF, NFIA, PARP1, PBX1, PCYT1B, PIK3R1, PIM3, POLL, PTPRF, PTPRS, RHBDF1, SELENON, SLC19A1, SLC8A1, SREBF1, TNKS, TSC2, UBE4B, UPF1, VAV3, VIPR2, XPC, ZBTB16, ZNF385A
Cell Morphology	sprouting	-3.799	bias	0.0286	17	3.799	AGRN, ARHGEF7, DROSHA, ELMO1, GALNS, HSPG2, ITSN1, LAMA4, MECP2, MMP2, MTOR, NUAK1, PCYT1B, PIK3R1, PIM3, PTPRF, TSC2
Developmental Disorder	Hypoplasia	3.785	bias	0.0474	19	3.785	AR, CBL, CBX4, FAM83H, FES, FUT4, GPR4, HOXD9, IFT88, PBX1, PEX1, POLD1, PTPRF, PTPRS, RHBDF1, RPS6KA5, SLC8A1, TSC2, ZNF503
Developmental Disorder	midline defect	3.78	bias	0.000856	16	3.78	ARFGEF2, CREBBP, DVL3, EFTUD2, HDAC4, HSPG2, IFT122, MAP3K4, MIB2, PARP1, PBX1, PLXNB2, PLXND1, PRKACA, PTPRF, PTPRS
Developmental Disorder, Neurological Disease, Organismal Injury and Abnormalities	congenital encephalopathy	3.68	bias	1.14e-06	23	3.68	ANKLE2, AR, ARFGEF2, ARID1B, CREBBP, EFTUD2, HDAC4, HSPG2, IFT122, IFT88, MAP3K4, MECP2, MIB2, NFIX, PARP1, PLXNB2, POMT1, PRKACA, PTPRF, PTPRS, SLC12A6, TSC2, ZNF503
Developmental Disorder, Neurological Disease, Organismal Injury and Abnormalities	congenital malformation of brain	3.68	bias	4.02e-06	22	3.68	ANKLE2, ARFGEF2, ARID1B, CREBBP, EFTUD2, HDAC4, HSPG2, IFT122, IFT88, MAP3K4, MECP2, MIB2, NFIX, PARP1, PLXNB2, POMT1, PRKACA, PTPRF, PTPRS, SLC12A6, TSC2, ZNF503
Cell Death and Survival	cell viability of tumor cell lines	-3.667	bias	0.0604	27	3.667	ABCG2, AR, ARID1B, ATF5, CBL, CKAP5, CNDP2, CUX1, EEF2K, FASN, IGF2R, IGFBP2, MAP3K4, MTOR, MYO18A, NUAK1, PARP1, PBX1, PIK3R1, POLR1A, PRKD2, PTPRF, REV3L, SLC19A1, TNKS, TSC2, XPC
Cellular Growth and Proliferation, Tissue Development	generation of cells	-3.614	bias	0.0862	55	3.614	AGRN, AR, ARHGEF7, ATN1, CBL, CD1D, CLMN, COL4A2, CREBBP, CUL7, DAB2, DAGLA, EEF2K, EIF2B4, ELMO1, FUT8, GALNS, GBA2, HDAC4, HSPG2, IFT88, IGF2R, IGFBP2, IL11RA, INPP5D, ITSN1, MECP2, MED12, MMP2, MPP5, MTOR, MYOF, NFIA, NFIX, NUAK1, PARP1, PBX1, PCYT1B, PIK3R1, PLOD3, PLXNB2, PLXND1, POLL, PRKCSH, PRKD2, PTPRF, SLC19A1, SLC8A1, SRGAP2, TSC2, UBE4B, VAV3, WNK1, ZBTB16, ZNF385A
Cellular Growth and Proliferation	proliferation of cells	-3.603	bias	5.73e-06	115	3.603	AARS, ABCG2, ACIN1, AGK, AGRN, AR, ARFGEF2, ARHGEF7, ARID1B, ATF5, BAZ1B, CAPN1, CASC3, CBL, CBX4, CD1D, CLMN, CNDP2, COL4A2, CREBBP, CUL7, CUX1, DAB2, DAGLA, DROSHA, DVL3, DYNC1H1, EEF2K, EMP2, FASN, FBLIM1, FBLN5, FBN1, FES, FLOT2, FUT4, FUT8, GALNS, GALNT10, GAREM1, HDAC4, HGS, HSPG2, IFT122, IFT88, IGF2R, IGFBP2, IL11RA, INPP5D, IQGAP2, ITGA9, ITSN1, KDM2A, LAMA4, LARP1, MAP3K4, MAZ, MCM4, ME…
Developmental Disorder, Neurological Disease	neural tube defect	3.552	bias	5.35e-05	13	3.552	ARFGEF2, CREBBP, DVL3, HDAC4, HSPG2, IFT122, MAP3K4, MIB2, PARP1, PLXNB2, PRKACA, PTPRF, PTPRS
Cellular Development	branching of cells	-3.527	bias	0.0862	14	3.527	AGRN, ARHGEF7, DROSHA, ELMO1, GALNS, ITSN1, LAMA4, MECP2, MTOR, NUAK1, PCYT1B, PIM3, PTPRF, TSC2
Connective Tissue Disorders, Developmental Disorder, Neurological Disease, Organismal Injury and Abnormalities, Skeletal and Muscular Disorders	exencephaly	3.412	bias	2.29e-05	12	3.412	ARFGEF2, CREBBP, HDAC4, HSPG2, IFT122, MAP3K4, MIB2, PARP1, PLXNB2, PRKACA, PTPRF, PTPRS
Cell Morphology, Cellular Assembly and Organization, Cellular Function and Maintenance	formation of cellular protrusions	-3.383	bias	0.0049	33	3.383	AGRN, AR, ARHGEF7, CLMN, CUL7, ELMO1, FASN, FES, FGD1, FUT8, GALNS, HDAC4, IFT122, IFT88, IL11RA, ITSN1, MECP2, MPP5, MTOR, NFIA, NFIX, NUAK1, NUP85, PCYT1B, PLXNB2, PRKACA, PRKCSH, PTPRF, SREBF1, SRGAP2, TSC2, UBE4B, VAV3
Cellular Assembly and Organization, Cellular Function and Maintenance	organization of cytoplasm	-3.368	bias	9.43e-07	62	3.368	ADD1, AGRN, AR, ARFGEF2, ARHGAP18, ARHGEF7, ARSB, ATXN7, CBL, CKAP5, CLASP1, CLMN, CUL7, DCTN1, EHD2, ELMO1, EMP2, EPB41, FAM83H, FASN, FES, FGD1, FUT8, GALNS, HDAC4, IFT122, IFT88, IL11RA, INPP5D, ITSN1, MECP2, MPP5, MTOR, MUL1, MYO18A, NFIA, NFIX, NUAK1, NUP85, PARP1, PCYT1B, PEX1, PIK3R1, PLXNB2, PLXND1, PRKACA, PRKCSH, PTPRF, SEC16A, SELENON, SMC1A, SPG11, SREBF1, SRGAP2, SUN2, TBCD, TLN1, TN…
Cell Death and Survival	apoptosis	3.357		0.000257	83	3.357	AARS, ABCG2, ACIN1, AGRN, ANKLE2, AR, ARHGAP18, ARHGEF7, ARSB, ATF5, ATN1, CAPN1, CBL, CBX4, CD1D, CKAP5, CLASP1, COL4A2, CREBBP, CUL7, CUX1, DAB2, DCTN1, DYNC1H1, EEF2K, ELMO1, FASN, FBLIM1, FBN1, FES, FLOT2, FUT4, GALNT10, GBA2, HDAC4, HSPG2, IFT88, IGF2R, INPP5D, INTS1, IQGAP2, ITSN1, KDM2A, LAMA4, MAP3K4, MDN1, MECP2, MMP2, MOB3A, MTOR, MYO18A, NFIC, NUAK1, PARP1, PBX1, PELP1, PIK3R1, PIM3, P…
Cellular Movement	migration of cells	-3.335	bias	0.0862	53	3.335	ADD1, AGK, AR, ARFGEF2, ARHGEF7, CBL, CD1D, CNDP2, COL4A2, CUX1, DAB2, DROSHA, ELMO1, FAM83H, FASN, FBLIM1, FBLN5, FES, FGD1, FUT4, FUT8, GIT2, IGF2R, IGFBP2, IL11RA, INPP5D, ITGA9, MMP2, MTOR, NFIA, NFIC, NFIX, NUP85, PARP1, PATJ, PIK3R1, PLXNB2, PLXND1, PRKACA, PRKD2, PTPN14, PTPRF, RPS6KA5, SIAH2, SLC8A1, SREBF1, SUN2, TJP1, TLN1, TNS3, TSC2, VAV3, ZBTB16
Cellular Assembly and Organization, Cellular Function and Maintenance	organization of cytoskeleton	-3.265	bias	1.12e-05	55	3.265	ADD1, AGRN, AR, ARHGAP18, ARHGEF7, ARSB, ATXN7, CBL, CKAP5, CLASP1, CLMN, CUL7, DCTN1, EHD2, ELMO1, EMP2, EPB41, FAM83H, FASN, FES, FGD1, FUT8, GALNS, HDAC4, IFT122, IFT88, IL11RA, INPP5D, ITSN1, MECP2, MPP5, MTOR, NFIA, NFIX, NUAK1, NUP85, PCYT1B, PIK3R1, PLXNB2, PLXND1, PRKACA, PRKCSH, PTPRF, SMC1A, SPG11, SREBF1, SRGAP2, SUN2, TBCD, TLN1, TNKS, TSC2, UBE4B, VAV3, XPC
Cellular Development	differentiation of cells	-3.25	bias	0.0267	65	3.25	ABCG2, ADD1, AGRN, AR, ARHGEF7, ASXL2, ATF5, ATN1, CBL, CD1D, CREBBP, DAB2, DROSHA, ELMO1, FASN, FBLIM1, FBN1, FES, GALNS, GIT2, GLG1, HDAC4, HSPG2, IFT88, IGF2R, IL11RA, INPP5D, ITSN1, KDM2A, LAMA4, MAP3K4, MECP2, MED12, MMP2, MTOR, NFIA, NFIC, NFIX, NUAK1, PARP1, PBX1, PCYT1B, PELP1, PIK3R1, PIM3, PLXNB2, POLL, PRDM6, PRKACA, PRKD2, PTPRF, RBM47, RPS6KA5, SF3B4, SIAH2, SNRNP200, SREBF1, SRGAP2,…
Cell Death and Survival	cell death	3.112		1.53e-05	106	3.112	AARS, ABCG2, ACIN1, ADD1, AGRN, ALDH3B1, ANKLE2, AR, ARHGAP18, ARHGEF7, ARSB, ATF5, ATN1, ATXN7, CAPN1, CBL, CBX4, CD1D, CKAP5, CLASP1, COL4A2, CREBBP, CUL7, CUX1, Cyb5r3, DAB2, DCLRE1B, DCTN1, DROSHA, DYNC1H1, EEF2K, EIF2B4, ELMO1, EMP2, EPB41, FASN, FBLIM1, FBN1, FES, FLOT2, FUT4, GALNT10, GBA2, HDAC4, HSPG2, IFT122, IFT88, IGF2R, IGFBP2, IL11RA, INPP5D, INTS1, INTS3, IQGAP2, ITSN1, KDM2A, LAMA…
Nervous System Development and Function	coordination	-3.098	bias	0.0237	11	3.098	CPE, CREBBP, EPB41, LAMA4, MECP2, MTMR14, PPP2R5D, RHBDF1, SLC12A6, UBE4B, XPC
Cellular Assembly and Organization, Cellular Function and Maintenance	microtubule dynamics	-3.034	bias	5.23e-05	47	3.034	AGRN, AR, ARHGEF7, ARSB, ATXN7, CBL, CKAP5, CLASP1, CLMN, CUL7, DCTN1, ELMO1, EPB41, FASN, FES, FGD1, FUT8, GALNS, HDAC4, IFT122, IFT88, IL11RA, INPP5D, ITSN1, MECP2, MPP5, MTOR, NFIA, NFIX, NUAK1, NUP85, PCYT1B, PIK3R1, PLXNB2, PLXND1, PRKACA, PRKCSH, PTPRF, SPG11, SREBF1, SRGAP2, TBCD, TLN1, TSC2, UBE4B, VAV3, XPC
Cardiovascular System Development and Function	development of vasculature	-2.993	bias	0.00317	39	2.993	ADD1, CAPN1, CBL, CNTRL, COL4A2, CREBBP, CUL7, DAB2, DROSHA, EMP2, FBLN5, FBN1, FES, GPR4, HSPG2, IFT88, IGF2R, IL11RA, ITGA9, LAMA4, MMP2, MTOR, MYOF, PATJ, PBX1, PIK3R1, PIM3, PLOD3, PLXNB2, PLXND1, PRDM6, PRKAB1, PRKD2, SIAH2, SLC8A1, TJP1, UBE4B, VAV3, WNK1
Cardiovascular System Development and Function, Organismal Development	angiogenesis	-2.993	bias	0.0078	34	2.993	ADD1, CAPN1, CBL, CNTRL, COL4A2, CREBBP, CUL7, DAB2, DROSHA, EMP2, FBLN5, FES, GPR4, HSPG2, IFT88, IGF2R, ITGA9, LAMA4, MMP2, MTOR, MYOF, PATJ, PBX1, PIK3R1, PIM3, PLOD3, PLXND1, PRDM6, PRKAB1, PRKD2, SLC8A1, TJP1, VAV3, WNK1
Cellular Development, Cellular Growth and Proliferation, Nervous System Development and Function, Tissue Development	development of neurons	-2.972	bias	0.0845	26	2.972	AGRN, AR, ARHGEF7, CLMN, CUL7, DAGLA, EEF2K, ELMO1, FUT8, GALNS, IL11RA, ITSN1, MECP2, MPP5, MTOR, NFIA, NFIX, NUAK1, PCYT1B, PLXNB2, PLXND1, PRKCSH, PTPRF, SRGAP2, TSC2, UBE4B
Cancer, Organismal Injury and Abnormalities	growth of tumor	-2.802		0.037	28	2.802	ABCG2, AR, CREBBP, CUX1, DROSHA, FASN, FBLN5, FUT8, GBA2, GPR4, HSPG2, IGFBP2, IQGAP2, ITGA9, LAMA4, LARP1, MAP3K6, MMP2, MTOR, NUAK1, PARP1, PIM3, POLL, SIAH2, SREBF1, TNKS, TSC2, VAV3
Developmental Disorder, Embryonic Development, Organismal Survival	death of embryo	2.63	bias	0.0862	7	2.63	FASN, INTS1, POLD1, PRKACA, REV3L, SPOUT1, TRRAP
Cell Morphology, Cellular Assembly and Organization, Cellular Development, Cellular Function and Maintenance, Cellular Growth and Proliferation, Nervous System Development and Function, Tissue Development	neuritogenesis	-2.597	bias	0.025	23	2.597	AGRN, AR, ARHGEF7, CLMN, CUL7, ELMO1, FUT8, GALNS, IL11RA, ITSN1, MECP2, MPP5, MTOR, NFIA, NFIX, NUAK1, PCYT1B, PLXNB2, PRKCSH, PTPRF, SRGAP2, TSC2, UBE4B
Cellular Development, Cellular Growth and Proliferation	cell proliferation of tumor cell lines	-2.525		0.00913	52	2.525	ACIN1, AGK, AR, ATF5, BAZ1B, CBL, CNDP2, COL4A2, CUL7, DAB2, DROSHA, DVL3, DYNC1H1, EEF2K, FASN, FBLN5, FES, FUT4, FUT8, GALNT10, HDAC4, HGS, IFT88, IGF2R, IGFBP2, INPP5D, IQGAP2, LARP1, MMP2, MTOR, PARP1, PELP1, PIK3R1, PPP1R13B, PRKACA, PRKCSH, PRKD2, PTPN14, PTPRF, RNF40, SIAH2, SLC19A1, SMC1A, SNRNP200, SREBF1, TNKS, TRRAP, TTLL4, VAV3, XPC, ZBTB16, ZNF503
Gene Expression	expression of RNA	-2.518		0.0027	67	2.518	AGRN, AR, ARID1B, ASXL2, ATF5, ATN1, ATXN7, BAZ2A, BCL9, CBX4, COL4A2, CPE, CREBBP, CUX1, DAB2, DROSHA, DVL3, EIF2B4, FLOT2, FOXJ2, GTF3C1, HCFC1, HDAC4, HECW2, HGS, HOXD9, INPP5D, KDM2A, KLF12, LARP1, MAZ, MECP2, MED12, MED16, MTOR, MXD4, NFIA, NFIC, NFIX, PARP1, PATL1, PBX1, PELP1, PIK3R1, PKNOX2, POLR1A, PPP2R5D, PRDM6, PRKAB1, PRKACA, PRKD2, RPS6KA5, SAP130, SLC2A4RG, SMG1, SREBF1, TNKS, TRRA…
Lymphoid Tissue Structure and Development, Tissue Morphology	quantity of bone marrow cells	-2.502		0.0862	8	2.502	ABCG2, CREBBP, FES, INPP5D, PBX1, PIM3, RHBDF1, ZBTB16
Organismal Injury and Abnormalities	Organ Degeneration	2.45	bias	0.0858	19	2.45	ATXN7, CAPN1, FBLN5, HSPG2, IFT88, LAMA4, MTOR, MYOF, PCYT1B, PEX1, PIK3R1, PIM3, SNRNP200, SREBF1, UBE4B, VAC14, VIPR2, WDR81, ZBTB16
Cardiovascular System Development and Function, Organismal Development	vasculogenesis	-2.425	bias	0.0777	25	2.425	CAPN1, CBL, CNTRL, COL4A2, CREBBP, CUL7, DAB2, DROSHA, FBLN5, FES, HSPG2, IFT88, ITGA9, MMP2, MTOR, MYOF, PATJ, PBX1, PIM3, PLOD3, PLXND1, PRKAB1, PRKD2, SLC8A1, WNK1
Gene Expression	transcription of RNA	-2.417		0.00964	56	2.417	AGRN, AR, ARID1B, ASXL2, ATF5, ATN1, ATXN7, BAZ2A, BCL9, CBX4, COL4A2, CPE, CREBBP, CUX1, DAB2, DVL3, FOXJ2, GTF3C1, HCFC1, HDAC4, HECW2, HOXD9, INPP5D, KLF12, MAZ, MECP2, MED12, MED16, MTOR, MXD4, NFIA, NFIC, NFIX, PARP1, PBX1, PELP1, PIK3R1, PKNOX2, POLR1A, PPP2R5D, PRDM6, PRKACA, PRKD2, RPS6KA5, SAP130, SLC2A4RG, SREBF1, TNKS, TRRAP, TSC2, USP22, VAV3, VPS39, WWC3, YLPM1, ZBTB16
Cellular Movement	invasion of brain cancer cell lines	-2.401	bias	0.0719	6	2.401	ELMO1, FBLIM1, IGFBP2, MMP2, PRKD2, VAV3
Cardiovascular Disease, Developmental Disorder, Organismal Injury and Abnormalities	congenital heart disease	2.378	bias	0.0862	9	2.378	DVL3, EFTUD2, FES, HSPG2, IFT122, PBX1, PLXND1, POLL, SLC19A1
Gene Expression	transcription	-2.345		0.00352	63	2.345	AGRN, AR, ARID1B, ASXL2, ATF5, ATN1, ATXN7, BAZ2A, BCL9, CBX4, COL4A2, CPE, CREBBP, CUX1, DAB2, DROSHA, DVL3, ELMO1, FLOT2, FOXJ2, GTF3C1, HCFC1, HDAC4, HECW2, HGS, HOXD9, INPP5D, KDM2A, KLF12, MAZ, MECP2, MED12, MED16, MTOR, MXD4, NFIA, NFIC, NFIX, PARP1, PBX1, PELP1, PIK3R1, PKNOX2, POLR1A, PPP2R5D, PRDM6, PRKAB1, PRKACA, PRKD2, RPS6KA5, SAP130, SLC2A4RG, SREBF1, TNKS, TRRAP, TSC2, USP22, VAV3,…
Cancer, Organismal Injury and Abnormalities	cancer of cells	-2.345		6.79e-06	104	2.345	ACIN1, AGK, AR, ARHGEF40, ARSB, ASXL2, ATF5, ATN1, CBL, CBX4, CD1D, CLASP1, CNTRL, COL4A2, CPE, CREBBP, CUL7, CUX1, DAGLA, DIP2B, DOCK9, DROSHA, EFTUD2, ELMO1, FADS6, FAM189B, FASN, FBN1, FBXL8, FES, FUT8, GPR4, GTF3C1, HCFC1, HDAC4, HOXD9, HSPG2, IGF2R, ITGA9, LAMA4, LARP1, LRRK1, MAP3K21, MAP3K4, MAZ, MDN1, MED12, MMP2, MTOR, MYO18A, MYOF, NFIX, NUP214, OSBP, PARP1, PARP4, PDZD2, PELP1, PEX1, P…
Cell Death and Survival	necrosis	2.3		0.00109	81	2.3	AARS, ABCG2, AGRN, ALDH3B1, AR, ARHGAP18, ARSB, ATF5, ATN1, ATXN7, CAPN1, CBL, CD1D, CKAP5, CLASP1, COL4A2, CREBBP, CUL7, CUX1, Cyb5r3, DAB2, DCLRE1B, DCTN1, DROSHA, DYNC1H1, EEF2K, EIF2B4, EMP2, FASN, FES, GALNT10, GBA2, HDAC4, IGF2R, IGFBP2, IL11RA, INPP5D, INTS3, IQGAP2, ITSN1, KDM2A, MAP3K4, MDN1, MECP2, MMP2, MOB3A, MTOR, NFIC, NFIX, NUAK1, NUP214, PARP1, PBX1, PELP1, PIK3R1, PIM3, PPP1R13B,…
Cellular Development, Cellular Growth and Proliferation	proliferation of prostate cancer cell lines	-2.255		0.00636	16	2.255	AGK, AR, DAB2, FASN, HGS, IGF2R, IGFBP2, IQGAP2, MTOR, PARP1, PELP1, PIK3R1, SIAH2, SREBF1, VAV3, ZBTB16
Neurological Disease, Organismal Injury and Abnormalities	hydrocephalus	2.2	bias	0.0862	6	2.2	ADD1, DVL3, IFT88, NFIA, NFIX, POLL
Cancer, Organismal Injury and Abnormalities	neoplasia of cells	-2.147		1.38e-06	109	2.147	ACIN1, AGK, AR, ARHGEF40, ARSB, ASXL2, ATF5, ATN1, CBL, CBX4, CD1D, CLASP1, CNDP2, CNTRL, COL4A2, CPE, CREBBP, CUL7, CUX1, DAGLA, DIP2B, DOCK9, DROSHA, EFTUD2, ELMO1, EMP2, FADS6, FAM189B, FASN, FBLN5, FBN1, FBXL8, FES, FUT8, GPR4, GTF3C1, HCFC1, HDAC4, HOXD9, HSPG2, IGF2R, IGFBP2, ITGA9, LAMA4, LARP1, LRRK1, MAP3K21, MAP3K4, MAZ, MDN1, MED12, MMP2, MTOR, MYO18A, MYOF, NFIX, NUP214, OSBP, PARP1, …
Cell Death and Survival	cell death of tumor cell lines	2.118		0.00596	51	2.118	ABCG2, AR, ARSB, ATN1, CAPN1, CKAP5, CLASP1, COL4A2, CREBBP, CUL7, CUX1, DAB2, DCLRE1B, DCTN1, DROSHA, DYNC1H1, EEF2K, EIF2B4, FASN, GALNT10, GBA2, HDAC4, IGF2R, IGFBP2, INPP5D, INTS3, IQGAP2, ITSN1, MAP3K4, MOB3A, MTOR, NFIX, NUAK1, PARP1, PBX1, PELP1, PIK3R1, PPP1R13B, PRKACA, PRKD2, PTPRF, SIAH2, SMG1, SREBF1, TNKS, TSC2, USP22, VAV3, WWC3, XPC, ZBTB16
Cardiovascular Disease, Developmental Disorder, Organismal Injury and Abnormalities	hypertrophy of left ventricle	2	bias	0.0862	5	2	LAMA4, MTOR, PBX1, SLC8A1, VAV3
Gene Expression	transactivation of RNA	-1.988	bias	0.0475	20	1.988	AR, CBL, CREBBP, DAB2, HCFC1, IGFBP2, INPP5D, ITSN1, MAZ, NFIA, NFIC, NFIX, PARP1, PBX1, PELP1, PIK3R1, PRKACA, SREBF1, TRRAP, ZBTB16
Cancer, Organismal Injury and Abnormalities, Reproductive System Disease	mammary tumor	-1.98		0.00221	58	1.98	ABCG2, ACIN1, AR, ARHGEF7, ATN1, CBL, CBX4, CKAP5, CNDP2, COQ4, CPE, CUX1, Cyb5r3, DAB2, EFTUD2, FASN, FBLN5, FBN1, GLG1, GPR4, HDAC4, HSPG2, IGFBP2, LARP1, MAZ, MCM4, MED12, MMP2, MORC2, MTOR, PARP1, PARP4, PELP1, PIK3R1, PLXND1, POLD1, PRRC2B, PTPRF, RBM47, RHBDF1, SCAF1, SF3B4, SIAH2, SLC8A1, SMC1A, SMG1, SMYD4, SREBF1, SRGAP2, TLN1, TMEM94, TTC39A, UBAP2L, UBE4B, VAV3, WNK1, ZC3H4, ZZEF1
Hematological System Development and Function, Hematopoiesis, Lymphoid Tissue Structure and Development, Tissue Morphology	quantity of myeloid progenitor cells	-1.98	bias	0.058	4	1.98	CREBBP, FES, INPP5D, PBX1
Cardiovascular Disease, Developmental Disorder, Hereditary Disorder, Organismal Injury and Abnormalities	conotruncal heart malformations	1.966	bias	0.0711	5	1.966	DVL3, EFTUD2, HSPG2, PBX1, PLXND1
Cancer, Organismal Injury and Abnormalities	benign neoplasia	1.96	bias	0.0862	30	1.96	ABCG2, AGRN, AR, ARFGEF2, CBL, CLMN, COL4A2, CUX1, DAB2, DROSHA, EMCN, FBN1, GBA2, GLG1, IGFBP2, IQGAP2, MAP3K21, MED12, MMP2, MTOR, PARP1, PIK3R1, PLXNB2, POLD1, PRKACA, SMC1A, SMG1, TSC2, VAV3, XPC
Cell-To-Cell Signaling and Interaction, Cellular Assembly and Organization	quantity of intercellular junctions	-1.944	bias	0.0862	5	1.944	AGRN, ARHGEF7, MECP2, PTPRF, TJP1
Cancer, Organismal Injury and Abnormalities	tumorigenesis of tissue	1.942		1.93e-15	266	1.942	AACS, AARS, ABCF3, ABCG2, ACIN1, ADAMTS17, ADD1, AGK, AGRN, ANKLE2, AR, ARFGEF2, ARHGAP18, ARHGEF40, ARHGEF7, ARID1B, ARSB, ASXL2, ATF5, ATN1, ATXN7, B3GNT9, BAZ1B, BAZ2A, BCL9, BNC2, CAPN1, CASC3, CBL, CBR4, CBX4, CD1D, CKAP5, CLASP1, CLMN, CNDP2, CNTRL, COL4A2, CPE, CREBBP, CUL7, CUX1, DAAM2, DAB2, DAGLA, DCLRE1B, DCTN1, DHX30, DHX37, DIP2B, DOCK6, DOCK9, DROSHA, DVL3, DYNC1H1, EEF2K, EFTUD2, E…
Gene Expression	transcription of DNA	-1.878		0.0165	47	1.878	AGRN, AR, ASXL2, ATF5, ATN1, ATXN7, BCL9, CBX4, COL4A2, CREBBP, CUX1, DAB2, DVL3, FOXJ2, GTF3C1, HCFC1, HDAC4, HOXD9, KLF12, MAZ, MECP2, MED12, MED16, MXD4, NFIA, NFIC, NFIX, PARP1, PBX1, PELP1, PIK3R1, PKNOX2, POLR1A, PPP2R5D, PRDM6, PRKD2, RPS6KA5, SAP130, SLC2A4RG, SREBF1, TNKS, TRRAP, TSC2, USP22, WWC3, YLPM1, ZBTB16
Gastrointestinal Disease, Hepatic System Disease, Organismal Injury and Abnormalities	liver lesion	1.869	bias	0.000144	131	1.869	ABCF3, ABCG2, ACIN1, ADAMTS17, ADD1, AGK, AGRN, AR, ARFGEF2, ARHGEF40, ARHGEF7, ARSB, ATF5, ATN1, BAZ1B, BAZ2A, BNC2, CBL, CD1D, CKAP5, CLASP1, CLMN, CNDP2, CNTRL, COL4A2, CREBBP, CUX1, DAAM2, DAGLA, DHX30, DIP2B, DOCK9, DROSHA, DYNC1H1, EEF2K, ELMO1, FAM83H, FASN, FBN1, FOXJ2, FUT4, GANAB, GBA2, GLG1, GPR4, GTF3C1, HCFC1, HDAC4, HECW2, HGS, HSPG2, IFT122, IFT88, IGF2R, IGFBP2, INPP5D, INTS1, IQG…
Organismal Development	growth of organism	-1.843	bias	0.0049	32	1.843	AARS, ADD1, AR, ATF5, ATN1, COL4A2, CUL7, DAGLA, DCTN1, FUT8, GALNS, HSPG2, IFT88, IGF2R, IL11RA, INTS1, KDM2A, MAP3K4, MTOR, NFIC, PARP1, PIK3R1, PLXNB2, POMT1, PRKACA, REV3L, SLC8A1, TLN1, TNKS, TNRC6A, TRRAP, TSC2
Cancer, Organismal Injury and Abnormalities	epithelial cancer	1.842		1.48e-15	264	1.842	AACS, AARS, ABCF3, ABCG2, ACIN1, ADAMTS17, ADD1, AGK, AGRN, ANKLE2, AR, ARFGEF2, ARHGAP18, ARHGEF40, ARHGEF7, ARID1B, ARSB, ASXL2, ATF5, ATN1, ATXN7, B3GNT9, BAZ1B, BAZ2A, BCL9, BNC2, CAPN1, CASC3, CBL, CBR4, CBX4, CD1D, CKAP5, CLASP1, CLMN, CNDP2, CNTRL, COL4A2, CPE, CREBBP, CUL7, CUX1, DAAM2, DAB2, DAGLA, DCLRE1B, DCTN1, DHX30, DHX37, DIP2B, DOCK6, DOCK9, DROSHA, DVL3, DYNC1H1, EEF2K, EFTUD2, E…
DNA Replication, Recombination, and Repair	repair of DNA	-1.81	bias	0.0032	16	1.81	ARID1B, DCLRE1B, FAN1, INTS3, KDM2A, MLH3, MTOR, PARP1, POLD1, POLL, REV3L, SMC1A, TRRAP, UPF1, XPC, ZRANB3
Cell Death and Survival, Organismal Injury and Abnormalities	necrosis of epithelial tissue	1.744		0.0862	20	1.744	ABCG2, ALDH3B1, AR, ARHGAP18, CD1D, COL4A2, CUL7, DAB2, EMP2, FASN, IQGAP2, ITSN1, MAP3K4, MMP2, MTOR, PARP1, PIK3R1, PRKACA, SLC47A1, SLC8A1
Gene Expression	activation of DNA endogenous promoter	-1.656	bias	0.0276	38	1.656	AGRN, AR, ASXL2, ATF5, ATN1, ATXN7, BCL9, CBX4, CREBBP, CUX1, FOXJ2, HCFC1, HDAC4, HOXD9, KLF12, MAZ, MECP2, MED12, MED16, MXD4, NFIA, NFIC, NFIX, PARP1, PBX1, PELP1, PIK3R1, PKNOX2, PPP2R5D, PRKD2, RPS6KA5, SAP130, SREBF1, TNKS, TSC2, WWC3, YLPM1, ZBTB16
Embryonic Development, Organismal Development	development of body trunk	-1.557	bias	0.00208	44	1.557	AACS, AR, ARHGEF7, ARSB, ASXL2, CBL, CBX4, CNTRL, CREBBP, DVL3, EEF2K, EIF2B4, FASN, FBN1, FUT8, GYS1, HDAC4, HOXD9, HSPG2, IFT88, IGF2R, IGFBP2, INPP5D, KDM2A, MECP2, MED12, MMP2, MTOR, NFIX, PARP1, PBX1, PCYT1B, PELP1, PLOD3, PLXND1, PRKCSH, PTPRF, PTPRS, SELENON, SLC19A1, SLC8A1, SREBF1, TNS3, TSC2
Cancer, Organismal Injury and Abnormalities	tumorigenesis of malignant tumor	1.539		0.0862	15	1.539	ASXL2, BAZ1B, DROSHA, EMP2, FASN, LNP1, MTOR, NFIA, PARP1, PBX1, PIK3R1, PRKACA, TNRC6A, TSC2, XPC
Cell Death and Survival	apoptosis of tumor cell lines	1.517		0.0597	38	1.517	ABCG2, AR, ARSB, ATN1, CAPN1, CKAP5, CLASP1, COL4A2, CREBBP, CUX1, DAB2, DYNC1H1, EEF2K, FASN, GALNT10, GBA2, HDAC4, IGF2R, INPP5D, ITSN1, MAP3K4, MOB3A, MTOR, NUAK1, PARP1, PBX1, PELP1, PPP1R13B, PRKACA, PRKD2, SIAH2, SMG1, SREBF1, TNKS, TSC2, USP22, XPC, ZBTB16
Cellular Development, Cellular Growth and Proliferation, Connective Tissue Development and Function	proliferation of fibroblast cell lines	-1.513	bias	0.0862	15	1.513	CBL, CBX4, CUL7, IGFBP2, ITSN1, PARP1, PBX1, PELP1, PIK3R1, PIM3, RPS6KA5, SLC12A6, TSC2, TTLL4, WNK1

## Sheet: J. BP-Down
Categories	Diseases or Functions Annotation	z-score	Flags	P-value (B-H)	# Molecules	|z-score|	Molecules
Organismal Survival	organismal death	6.489	bias	0.0442	47	6.489	AEBP1, AFF1, ARHGEF11, ATF6B, CABIN1, CNOT3, CTC1, CUL9, DNM3, EP400, ERN1, FNTB, FZR1, G6PD, GRN, HCN2, HUWE1, IKBKG, ITPR3, KMT2A, LAMB2, LRP1, LTBR, MAEA, MAN2A2, MARK2, NCOA2, NOTCH1, NOTCH4, ORAI1, PCGF2, PGAP3, PRKDC, PXN, RPTOR, SIN3B, SLC9A1, SMARCC2, SMG6, SYNE2, TIE1, TP53, TRAFD1, TRPV2, UBR4, ZBTB20, ZFHX3
Organismal Development	size of body	-4.485	bias	0.0315	22	4.485	AEBP1, AFF1, ARHGEF11, CNOT3, CTC1, CUL9, G6PD, HCN2, IKBKG, ITPR3, MARK2, NCOA2, NLRX1, ORAI1, PIM2, PRKCE, SLC9A1, TP53, TRPV2, ZBTB20, ZFHX3, ZFYVE26
Developmental Disorder	Growth Failure	4.041	bias	0.00787	19	4.041	AEBP1, ERN1, FZR1, HUWE1, IKBKG, ITPR3, KMT2A, LAMB2, LRP1, MARK2, NOTCH1, NOTCH3, PCGF2, PGAP3, PIM2, SIN3B, SMG6, TP53, ZBTB20
Cellular Growth and Proliferation, Tissue Development	generation of cells	-3.108	bias	0.0678	39	3.108	AFF1, ASAP1, CAMKK2, CELSR2, CNOT3, DAB2IP, EP400, ERN1, FANCG, G6PD, GDPD5, GRN, HERC2, HSPA2, IKBKG, LAMB2, LRP1, LTBR, MAEA, MAN2A2, MAP1S, MAP2K2, MARK2, MYL9, NCOA2, NOTCH1, NOTCH3, NOTCH4, ORAI1, PCGF2, PGAP3, PRKCE, PRKDC, PXN, RPTOR, SLC9A1, TAPBP, TIE1, TP53
Cellular Assembly and Organization, Cellular Function and Maintenance	microtubule dynamics	-2.867	bias	0.0678	25	2.867	ARAP1, ASAP1, CAMKK2, CDC42BPB, CELSR2, CHAMP1, CUL9, DAB2IP, DNM3, ERN1, GDPD5, GRN, LAMB2, LRP1, MACF1, MAP1S, MAP2K2, MARK2, NOTCH1, PRKCE, PXN, SLC9A1, TACC2, TP53, TRPV2
Gene Expression	transactivation of RNA	-2.844	bias	0.051	15	2.844	ARHGEF11, CABIN1, ERN1, GATA5, HOXC6, KMT2A, NCOA2, NCOA6, NOTCH1, NOTCH3, NOTCH4, POU6F1, PRKDC, PXN, TP53
Cellular Assembly and Organization, Cellular Function and Maintenance	organization of cytoplasm	-2.83	bias	0.0135	35	2.83	ARAP1, ASAP1, CAMKK2, CDC42BPB, CELSR2, CHAMP1, CUL9, DAB2IP, DNM3, DOPEY2, EMD, ERN1, FANCG, GDPD5, GRN, LAMB2, LRP1, MACF1, MAEA, MAP1S, MAP2K2, MARK2, MTFP1, NOTCH1, PEX6, PRKCE, PRKDC, PXN, SHROOM4, SLC9A1, SPTAN1, TACC2, TMEM127, TP53, TRPV2
Cellular Assembly and Organization, Cellular Function and Maintenance	organization of cytoskeleton	-2.83	bias	0.0678	29	2.83	ARAP1, ASAP1, CAMKK2, CDC42BPB, CELSR2, CHAMP1, CUL9, DAB2IP, DNM3, ERN1, GDPD5, GRN, LAMB2, LRP1, MACF1, MAEA, MAP1S, MAP2K2, MARK2, NOTCH1, PRKCE, PRKDC, PXN, SHROOM4, SLC9A1, SPTAN1, TACC2, TP53, TRPV2
Cellular Growth and Proliferation	proliferation of cells	-2.727	bias	0.0238	68	2.727	AEBP1, AFF1, ANXA11, ARHGEF11, CAMKK2, CCDC6, CDC42BPB, CIZ1, CRTC1, CTC1, DAB2IP, DIS3L2, EMD, EP400, ERN1, FBRS, FNTB, FZR1, G6PD, GDPD5, GIPC1, GRN, HERC2, HOXC6, HUWE1, IKBKG, ITPR3, KMT2A, LAMB2, LRP1, LTBR, MAP2K2, MARK2, MYL9, NCOA2, NLRX1, NOSIP, NOTCH1, NOTCH3, NOTCH4, ORAI1, PCGF2, PGAP3, PHC3, PIM2, PPP1CA, PRKCE, PRKDC, PSMF1, PTGDS, PTPRG, PXN, RPTOR, SLC9A1, SPTAN1, TACC2, TAPBP, TB…
Gene Expression	transactivation	-2.617	bias	0.0229	17	2.617	ARHGEF11, CABIN1, CRTC1, ERN1, GATA5, HOXC6, KMT2A, NCOA2, NCOA6, NOTCH1, NOTCH3, NOTCH4, POU6F1, PRKDC, PXN, TP53, TRIM45
Infectious Diseases	replication of Influenza A virus	-2.54	bias	0.0148	11	2.54	CDC42BPB, DTX2, ERN1, FANCG, KANSL1, MAP2K2, MARK2, RAB11B, RFFL, TP53, TRPV2
Cell Cycle	interphase	-2.283	bias	0.0678	16	2.283	CAMKK2, CIZ1, EP400, FZR1, KMT2A, MDC1, NOTCH1, PIM2, PPP1CA, PRKCE, PRKDC, RFFL, RPTOR, SPTAN1, TP53, TTI1
Cell Morphology, Cellular Assembly and Organization, Cellular Development, Cellular Function and Maintenance, Cellular Growth and Proliferation, Nervous System Development and Function, Tissue Development	neuritogenesis	-2.228	bias	0.0678	15	2.228	CAMKK2, CELSR2, DAB2IP, GDPD5, GRN, LAMB2, LRP1, MAP1S, MAP2K2, MARK2, NOTCH1, PRKCE, PXN, SLC9A1, TP53
Embryonic Development, Organismal Development	development of body trunk	-2.226	bias	0.0678	26	2.226	AEBP1, AP1B1, CTC1, ERN1, FANCG, GATA5, HOXC6, KMT2A, LRP1, LTBR, MAN2A2, MAP2K2, MOSPD3, NCOA2, NOTCH1, NOTCH3, NOTCH4, NPNT, POU6F1, PPP1CA, PRKDC, PXN, RPTOR, TIE1, TP53, TRIM25
Tissue Development	development of epithelial tissue	-2.18	bias	0.0678	14	2.18	ERN1, G6PD, GRN, LTBR, NOTCH1, NOTCH3, NOTCH4, PPP1CA, PRKCE, PRKDC, PXN, RPTOR, TIE1, TP53
Cell Death and Survival	apoptosis of tumor cell lines	2.116		0.0678	27	2.116	CCDC6, CPEB2, CUL9, ERN1, G6PD, GRN, HOXC6, HUWE1, IKBKG, ITPR3, KMT2A, LRP1, MDC1, MTFP1, NOTCH1, NOTCH3, NOTCH4, ORAI1, PIM2, PPP1CA, PRKCE, PRKDC, RPTOR, SIN3B, SLC9A1, TP53, TRPV2
Protein Synthesis	quantity of IL-6 in blood	2		0.0678	4	2	CRY2, NLRX1, TP53, TRAFD1
Neurological Disease, Organismal Injury and Abnormalities	astrocytosis	1.982	bias	0.0678	4	1.982	ARSG, GRN, PRKCE, ZFYVE26
Gene Expression	transcription of RNA	-1.972		0.0487	37	1.972	AEBP1, AFF1, AFF3, ARHGEF11, ATF6B, CAMKK2, CELSR2, CRTC1, CRY2, DAB2IP, ERN1, GATA5, GRN, HOXC6, IKBKG, KMT2A, LRP1, LTBR, MAP2K2, NCOA2, NCOA6, NOTCH1, NOTCH3, NOTCH4, PCGF2, PIM2, PRKCE, PRKDC, SIN3B, SLC9A1, SMARCC2, SRCAP, TP53, ZBTB20, ZFHX3, ZHX3, ZNF496
Cancer, Organismal Injury and Abnormalities, Respiratory Disease	lung tumor	1.965		0.0678	24	1.965	CIZ1, CPEB2, CUL9, DAB2IP, EP400, FNTB, FRY, FZR1, HERC2, HUWE1, ITPR3, LRP1, LTBR, MAP2K2, NCOA2, NOTCH1, PDPR, PRKCE, PTGDS, PXN, SMARCC2, SYNE2, TNRC6B, TP53
Cancer, Organismal Injury and Abnormalities	thoracic neoplasm	1.963		0.0678	25	1.963	CIZ1, CPEB2, CUL9, DAB2IP, EP400, FNTB, FRY, FZR1, HERC2, HUWE1, ITPR3, LRP1, LTBR, MAP2K2, NCOA2, NOTCH1, PDPR, PRKCE, PRKDC, PTGDS, PXN, SMARCC2, SYNE2, TNRC6B, TP53
Organismal Injury and Abnormalities, Renal and Urological Disease	proteinuria	1.961	bias	0.0678	6	1.961	GATA5, GIPC1, LAMB2, MARK2, PTGDS, SLC9A1
Cell-To-Cell Signaling and Interaction	response of antigen presenting cells	-1.951	bias	0.0678	7	1.951	ERN1, NCOA2, PGAP3, PRKCE, PXN, TAPBP, TRPV2
Cell-To-Cell Signaling and Interaction, Inflammatory Response	response of macrophages	-1.951	bias	0.0678	6	1.951	ERN1, NCOA2, PGAP3, PRKCE, PXN, TRPV2
Cancer, Endocrine System Disorders, Gastrointestinal Disease, Organismal Injury and Abnormalities	pancreatic tumor	1.941		0.0617	49	1.941	AFF1, AFF3, ASAP1, CAMKK2, CASKIN2, CCDC6, CDC42BPB, CELSR2, CRY2, CUL9, DENND4B, DIS3L2, DNM3, DOPEY2, EP400, ERN1, FAM188B, FAM222B, FANCG, GATA5, HERC2, HSPA2, HUWE1, INO80D, KIAA1161, KLHL25, LAMB2, LRP1, MAEA, MAP1S, NAV2, NLRX1, NOTCH1, NOTCH3, PRKDC, PSMF1, PTPRG, RPTOR, SOGA1, SPTAN1, SYNE2, SZT2, TACC2, TBC1D8, TIE1, TP53, TRAFD1, UBR4, ZFYVE26
Hematological System Development and Function, Hematopoiesis, Tissue Morphology	quantity of hematopoietic progenitor cells	-1.814		0.0553	13	1.814	AFF1, CTC1, FZR1, KMT2A, NOTCH1, NOTCH3, NOTCH4, PCGF2, PIM2, PRKCE, PRKDC, SIN3B, TP53
Infectious Diseases	replication of RNA virus	-1.803	bias	0.0678	13	1.803	CDC42BPB, DTX2, ERN1, FANCG, KANSL1, MAP2K2, MARK2, NLRX1, RAB11B, RFFL, TP53, TRIM25, TRPV2
Cellular Function and Maintenance	cellular homeostasis	-1.774	bias	0.0115	37	1.774	AFF1, ARHGEF11, CAMKK2, CLIC5, CRY2, ERN1, HADH, HCN2, HECTD4, IKBKG, ITPR3, LTBR, MAP1S, MAP2K2, MARK2, NLRX1, NOTCH1, NOTCH3, ORAI1, PCGF2, PGAP3, PIM2, PPP1CA, PRKCE, PRKDC, PXN, RPTOR, SLC27A1, SLC9A1, SOGA1, TAPBP, TBC1D17, TP53, TPCN1, UBR4, VPS37C, WDR6
Cardiovascular System Development and Function, Cellular Development, Cellular Function and Maintenance, Cellular Growth and Proliferation, Organismal Development, Tissue Development	endothelial cell development	-1.698	bias	0.0678	10	1.698	ERN1, G6PD, GRN, NOTCH1, NOTCH4, PRKCE, PRKDC, RPTOR, TIE1, TP53
Cell Cycle	G1 phase	-1.673	bias	0.0286	13	1.673	CAMKK2, EP400, FZR1, KMT2A, NOTCH1, PIM2, PPP1CA, PRKCE, PRKDC, RFFL, RPTOR, SPTAN1, TP53
Cancer, Organismal Injury and Abnormalities	cancer of cells	-1.66		0.00252	66	1.66	AFF1, AFF3, AP1B1, ARAP1, ASAP1, CABIN1, CAMKK2, CELSR2, CNOT3, CNOT4, CRTC1, DENND4B, DNM3, DPF3, EP400, FAM188B, FBRS, FZR1, GATA5, GIPC1, GREB1L, GRN, HCN2, HERC2, HSPA2, INO80D, LAMB2, LMBR1L, LRP1, LTBR, MAN2A2, MARK2, MDC1, MTSS1L, NAV2, NOTCH1, NOTCH3, NOTCH4, PIM2, PKD2L1, PPP1CA, PRKCE, PRKDC, PTPRG, PXN, RPTOR, SHROOM4, SIN3B, SMARCC2, SPTAN1, SRCAP, SYNE2, SZT2, TACC2, TBC1D17, TBC1D8,…
Cancer, Organismal Injury and Abnormalities	neoplasia of cells	-1.649		0.0035	67	1.649	AFF1, AFF3, AP1B1, ARAP1, ASAP1, CABIN1, CAMKK2, CELSR2, CNOT3, CNOT4, CRTC1, DENND4B, DNM3, DPF3, EP400, FAM188B, FBRS, FZR1, GATA5, GIPC1, GREB1L, GRN, HCN2, HERC2, HSPA2, INO80D, KMT2A, LAMB2, LMBR1L, LRP1, LTBR, MAN2A2, MARK2, MDC1, MTSS1L, NAV2, NOTCH1, NOTCH3, NOTCH4, PIM2, PKD2L1, PPP1CA, PRKCE, PRKDC, PTPRG, PXN, RPTOR, SHROOM4, SIN3B, SMARCC2, SPTAN1, SRCAP, SYNE2, SZT2, TACC2, TBC1D17, …
Cellular Development, Cellular Growth and Proliferation, Connective Tissue Development and Function, Tissue Development	cell proliferation of fibroblasts	-1.5	bias	0.004	14	1.5	AEBP1, ARHGEF11, CTC1, DAB2IP, EMD, EP400, FBRS, FNTB, GRN, KMT2A, PCGF2, PRKDC, TP53, TRIM25
