# Supplementary material for: Transcriptomic and bioinformatics analysis of the early time-course of the response to prostaglandin F2 alpha in the bovine corpus luteum
Source: Data Brief. 2017 Sep 1;14:695–706. doi: 10.1016/j.dib.2017.08.026 (PMC5596332; doi:10.1016/j.dib.2017.08.026)
Supplement: Supplementary file 6 — Supplementary material [file mmc5.xlsx]

## Sheet: Sheet1
		GSE94069		GSE23348		GSE27961
Upstream Regulator	Molecule Type	z-score	P-value	z-score	P-value	z-score	P-value	Avg. z-score
tretinoin	chemical - endogenous mammalian	0.99	0.000579	6.91	5.91e-22	3.46	2.15e-09	3.78667
hydrogen peroxide	chemical - endogenous mammalian	2.84	4.32e-05	4.85	1.19e-07	2.43	3.13e-06	3.37333
5-hydroxytryptamine	chemical - endogenous mammalian	3.09	0.00277	3.8	6.9e-08	2.61	0.0139	3.16667
beta-estradiol	chemical - endogenous mammalian	3.44	1.78e-10	3.19	2.02e-27	2.77	8.04e-17	3.13333
leukotriene D4	chemical - endogenous mammalian	3.77	2.4e-09	3.36	1.17e-08	2.19	0.0781	3.10667
palmitic acid	chemical - endogenous mammalian	3.13	4.91e-07	3.39	1.48e-07	2.56	0.0911	3.02667
uric acid	chemical - endogenous mammalian	2.77	2.11e-05	2.94	1.66e-08			2.855
Ca2+	chemical - endogenous mammalian	3.68	9.4e-06	3.44	1.86e-07	1.39	9.58e-07	2.83667
cholesterol	chemical - endogenous mammalian	1.32	3.66e-05	4.09	5.2e-11	2.94	2.79e-05	2.78333
cyclic AMP	chemical - endogenous mammalian	3.36	7.5e-08	2.68	8.37e-07	2.22	4.52e-06	2.75333
histamine	chemical - endogenous mammalian	3.5	9.98e-05	2.23	1.15e-09	2.4	0.00825	2.71
cholecalciferol	chemical - endogenous mammalian	2.11	0.0425	3.16	2.72e-08	2.86	0.0448	2.71
D-galactosamine	chemical - endogenous mammalian	2.4	0.063	2.92	8.2e-06			2.66
sphingosine-1-phosphate	chemical - endogenous mammalian	2.91	0.016	2.89	9.38e-12	1.5	5.97e-05	2.43333
advanced glycation end-products	chemical - endogenous mammalian	2.43	0.00622	2.77	6.14e-06	2	0.0217	2.4
hyaluronic acid	chemical - endogenous mammalian	2.71	6.63e-07	3.02	6.56e-14	1.3	0.00214	2.34333
prostaglandin E2	chemical - endogenous mammalian	2.93	9.5e-11	1.4	2.32e-25	2.5	1.63e-05	2.27667
platelet activating factor	chemical - endogenous mammalian	2.05	3.8e-06	2.75	1.04e-14	1.96	0.0176	2.25333
mevalonic acid	chemical - endogenous mammalian	2.41	0.00926	1.99	1.67e-07	2.17	0.013	2.19
aldosterone	chemical - endogenous mammalian	0.9	0.000657	3.42	2.12e-06	2.02	0.0164	2.11333
dinoprost	chemical - endogenous mammalian	3.36	0.00292	1.54	6.08e-09	1.07	6.96e-05	1.99
lipoxin A4	chemical - endogenous mammalian	-1.21	0.0258	-2.78	1.2e-06	-1.95	0.00405	1.98
fatty acid	chemical - endogenous mammalian	2.13	0.00696	2.09	0.00293	1.38	0.0139	1.86667
L-dopa	chemical - endogenous mammalian	2.19	0.000389	1.68	0.00367	1.67	0.000321	1.84667
homocysteine	chemical - endogenous mammalian	1.68	0.00104	2.83	1.46e-06	1.02	0.0142	1.84333
10E,12Z-octadecadienoic acid	chemical - endogenous mammalian	2.71	0.00535	1.76	0.0103	0.93	0.0201	1.8
D-glucose	chemical - endogenous mammalian	0.92	1.74e-05	3.11	5.39e-09	1.35	1.43e-06	1.79333
phosphate	chemical - endogenous mammalian	2.01	0.0763	1.75	0.0104	1.5	0.042	1.75333
NFkB (complex)	complex	4.45	7.02e-11	7.38	4.03e-33	2.79	0.000844	4.87333
PDGF BB	complex	5.34	7.2e-15	5.12	5.33e-17	2.62	1.22e-14	4.36
Cg	complex	4.13	3.06e-08	3.19	1.31e-19	4.33	3.61e-14	3.88333
TCR	complex	2.54	3.8e-07	4.81	5.01e-20	3.64	0.025	3.66333
Ap1	complex	2.97	5.55e-06	4.33	1.49e-18	1.96	0.000824	3.08667
Fcer1	complex	3.59	6.58e-09	3.85	1.99e-15	1.72	0.0215	3.05333
IL12 (complex)	complex	2.84	2.28e-05	3.11	1.07e-19			2.975
Lymphotoxin	complex	2.43	0.00262	3.28	8.63e-12		0.0322	2.855
Pdgf (complex)	complex	2.9	0.000111	3.06	4.1e-10	2.49	0.000352	2.81667
Fibrinogen	complex	2.55	6.27e-07	2.72	3.67e-11			2.635
NfkB-RelA	complex	2.23	0.0192	2.97	2.34e-08			2.6
CD3	complex	-2.42	0.00372	-3.59	1.12e-12	-1.46	0.0161	2.49
Pka	complex	3.22	0.000105	3.14	3.25e-05	1.01	0.00362	2.45667
LDL	complex	2.37	2.44e-13	2.85	5.75e-24	1.8	1.25e-07	2.34
PI3K (complex)	complex	2.32	1.56e-08	3.85	1.3e-14	0.76	0.0003	2.31
Lh	complex	3.16	1.72e-06	2.66	2.9e-09	1.07	1.77e-07	2.29667
Collagen type IV	complex	1.66	0.00991	2.65	3.06e-05	1.66	0.000186	1.99
VitaminD3-VDR-RXR	complex	2.96	0.0185	1.2	4.37e-06	1.74	0.0112	1.96667
Ifn gamma	complex	1.58	0.0439	3.87	7.87e-09	0	0.0155	1.81667
TNF	cytokine	7.64	1.16e-16	8.91	7.92e-43	4.45	4.08e-17	7
IL1B	cytokine	6.59	4.5e-16	7.99	1.13e-36	4.6	6.75e-10	6.39333
IL1A	cytokine	4.63	4.73e-09	6.23	2.36e-20	3.35	1.04e-05	4.73667
TNFSF11	cytokine	3.63	6.58e-13	5.84	4.15e-27	4.23	1.09e-05	4.56667
IFNG	cytokine	3.46	3.42e-08	7.91	1.76e-36	2.32	1.26e-05	4.56333
OSM	cytokine	4.27	0.00162	5.15	3.49e-13	3.46	3.32e-05	4.29333
IL5	cytokine	4.08	4.19e-05	5.36	5.69e-17	3.07	2.17e-08	4.17
EDN1	cytokine	3.21	2.11e-08	4.72	6.17e-14	4.49	2.83e-12	4.14
CSF2	cytokine	4.21	6.68e-08	5.62	3.88e-24	2.3	0.000198	4.04333
IL6	cytokine	4.38	0.00198	5.38	3.43e-18	2.13	0.000539	3.96333
CD40LG	cytokine	4.03	2.15e-09	5.86	8.21e-28	1.64	0.000178	3.84333
TNFSF12	cytokine	3.58	0.0179	3.89	1.67e-12			3.735
IL18	cytokine	2.95	7.9e-06	4.32	1.79e-17	3.32	0.00451	3.53
IL17A	cytokine	3.65	3.1e-06	4.69	5.31e-19	2.1	0.000518	3.48
IL2	cytokine	3.38	7.3e-08	5.47	3.62e-30	1.33	3.11e-06	3.39333
IL22	cytokine	3.12	0.0204	3.5	8.75e-09			3.31
CCL5	cytokine	2.58	8.91e-06	3.89	1.15e-08	2.63	0.00908	3.03333
CSF1	cytokine	3.18	1.42e-05	4.3	5.65e-14	1.27	0.0127	2.91667
IL1RN	cytokine	-2.3	0.000306	-3.98	2.77e-11	-1.5	0.00129	2.59333
CCL11	cytokine	2.53	0.136	2.64	7.34e-06			2.585
IL27	cytokine	2	5.38e-06	3.09	1.18e-14			2.545
MIF	cytokine	2.22	0.000221	2.86	6.63e-07			2.54
IL4	cytokine	3.09	4.64e-10	3.3	4.37e-33	1.19	1.04e-07	2.52667
CXCL12	cytokine	2.56	0.0228	3.35	3.96e-09	1.3	0.0214	2.40333
IL17F	cytokine	1.95	0.144	2.91	1.69e-08	2.16	0.000255	2.34
IFNE	cytokine	2.35	0.0019	2.63	8.82e-05	1.98	0.0477	2.32
IL3	cytokine	3.94	0.000179	2.04	1.95e-07	0.64	0.00162	2.20667
TNFSF13B	cytokine	2.77	0.000206	3.26	1.06e-11	0.37	0.0142	2.13333
SPP1	cytokine	0.11	0.0029	3.23	5.11e-11	2.82	5.14e-05	2.05333
PF4	cytokine	2.3	7.52e-05	2.83	3.39e-11	0.93	0.0136	2.02
CSF3	cytokine	2.69	2e-06	1.65	9.2e-13	1.22	0.0252	1.85333
LIF	cytokine	2.41	0.000228	2.11	2.17e-08	0.94	0.0235	1.82
IL13	cytokine	1.6	0.000553	2.98	7.45e-18	0.79	5.29e-05	1.79
IL7	cytokine	1.27	0.0401	3.21	3.79e-09	0.74	0.0286	1.74
IL15	cytokine	1.73	0.00144	3.43	7.65e-17	-0.22	0.00184	1.64667
FN1	enzyme	2.35	8.37e-07	4.14	4.5e-12	3.49	2.96e-05	3.32667
TRAF6	enzyme	2.82	0.0185	3.64	6.84e-09			3.23
GNAI3	enzyme	2.65	0.000373	3.15	3.5e-10		0.0322	2.9
CD38	enzyme	3.91	0.00908	3.35	4.85e-09	1.34	0.000203	2.86667
RNASE2	enzyme	2.62	0.0139	3.09	3.65e-07			2.855
GPX1	enzyme	-1.96	0.177	-3.08	1.41e-05			2.52
NCF1	enzyme	2.21	0.00108	2.95	3.67e-11	2	0.00023	2.38667
TGM2	enzyme	1.41	0.00335	5.14	4.5e-12	0.46	0.00172	2.33667
HRAS	enzyme	1.41	0.0262	3.12	5.66e-12	1.92	2.64e-10	2.15
PTGS2	enzyme	1.87	0.000248	3.02	4.08e-12	1.4	0.00023	2.09667
ADORA3	g-protein coupled receptor	2.65	0.000218	2.83	1.25e-07		0.0267	2.74
F2RL1	g-protein coupled receptor	1.97	0.000439	2.42	2.29e-06	1.9	0.0195	2.09667
C5AR1	g-protein coupled receptor	1.29	0.0352	2.78	2.4e-06	1.7	0.0149	1.92333
IL1	group	4.55	2.18e-06	6.32	4.99e-21	4.19	4.2e-06	5.02
ERK1/2	group	4.78	2.33e-06	5.43	5.46e-17	3.49	1.2e-05	4.56667
P38 MAPK	group	3.51	3.88e-09	5.58	8.94e-27	3.77	2.59e-06	4.28667
ERK	group	4.61	1.68e-08	4.53	3.46e-19	2.73	4.57e-08	3.95667
Tlr	group	3.51	3.04e-05	3.9	1.53e-13			3.705
Alpha catenin	group	-3.11	0.0461	-4.58	4.58e-12	-2.95	0.0472	3.54667
Tnf (family)	group	4.08	5.85e-05	4.08	8.42e-14	1.54	0.0303	3.23333
Jnk	group	3	4.05e-07	4.02	2.41e-16	2.27	0.00237	3.09667
Gm-csf	group	3.11	6.36e-05	2.6	1.96e-10			2.855
Pkc(s)	group	1.87	0.00011	3.01	9.19e-09	3.4	5.52e-05	2.76
Ifn	group	1.25	1.94e-05	4.22	3.72e-18			2.735
Nfat (family)	group	2.51	0.0141	3.26	5.46e-05	2.36	0.000352	2.71
IL12 (family)	group	2.08	0.11	3.23	0.000795			2.655
SAA	group	2.6	6.66e-05	2.66	1.02e-08			2.63
Vegf	group	1.11	2.41e-10	3.86	1.62e-17	2.38	2.58e-10	2.45
Akt	group	2.2	2.99e-05	3.05	6.54e-15	1.98	3.43e-06	2.41
SRC (family)	group	1.98	0.00071	2.95	1.38e-06	1.97	0.0914	2.3
Mek	group	2.7	5.35e-06	2.35	1.09e-08	1.84	0.000144	2.29667
MAP2K1/2	group	2.35	3e-05	2.67	1.62e-08	1.36	0.0168	2.12667
Ras	group	2.31	0.000489	2.36	5.83e-11	1.29	0.000144	1.98667
Pro-inflammatory Cytokine	group	1.13	0.0294	2.79	4.36e-05	1.66	0.00238	1.86
Interferon alpha	group	1.04	2.4e-05	4.63	8.08e-18	-0.3	0.00358	1.79
Creb	group	2.3	0.000974	1.23	2.77e-05	1.77	0.00136	1.76667
TGFB1	growth factor	4.47	2e-10	5.47	2.06e-21	5.29	1.98e-15	5.07667
FGF2	growth factor	4.24	3.82e-07	4.55	7.1e-15	4.36	1.43e-11	4.38333
EGF	growth factor	4.64	2.83e-12	4.48	2.57e-16	3.29	7.54e-08	4.13667
TGFB3	growth factor	2.31	0.00198	3.35	4.95e-08	4.14	6.79e-08	3.26667
AGT	growth factor	3.65	1.53e-09	4.78	1.21e-15	1.19	1.42e-06	3.20667
HGF	growth factor	2.33	2.36e-10	3.31	7.66e-23	3.01	1.24e-09	2.88333
LEP	growth factor	3.62	0.00291	4	1.37e-09	0.58	0.00778	2.73333
IGF1	growth factor	2.78	1.08e-06	2.99	7.14e-15	2.38	1.67e-13	2.71667
KITLG	growth factor	2.8	8.39e-05	3.45	1.04e-07	1.61	0.00109	2.62
PGF	growth factor	2.61	0.0111	3.09	2.36e-07	1.93	0.0295	2.54333
AREG	growth factor	2.79	0.00203	2.11	1.83e-06	1.3	9.79e-06	2.06667
TGFA	growth factor	2.5	0.00393	1.92	1.46e-09	1.68	0.000401	2.03333
GH1	growth factor	2.28	0.00474	1.71	0.0474	1.91	0.00506	1.96667
BMP6	growth factor	1.59	0.0176	2.56	7.26e-05	1.54	2.68e-05	1.89667
BDNF	growth factor	2.68	0.0431	1.99	0.143	0.72	5.55e-05	1.79667
VEGFA	growth factor	1.08	1.11e-06	3.18	1.99e-10	1.06	4.48e-06	1.77333
NRG1	growth factor	2.11	9.44e-07	1.88	0.000541	1.21	3.08e-09	1.73333
TRPV4	ion channel	2.22	0.0316	2.8	1.5e-06			2.51
CHUK	kinase	3.1	2.15e-06	5.25	9.82e-18	2.5	0.0104	3.61667
IKBKB	kinase	3.5	1.13e-08	4.86	1.05e-24	1.85	4.95e-06	3.40333
PRKCD	kinase	3.44	3.41e-07	4.73	1.82e-14	2.02	0.000102	3.39667
MAPK14	kinase	2.72	2.45e-06	4.36	5.44e-09	2.9	0.000162	3.32667
MAP3K14	kinase	2.91	0.00193	3.42	4.9e-09			3.165
IKBKG	kinase	3.31	1.2e-06	4.13	7.12e-13	1.85	0.00142	3.09667
MAP2K1	kinase	3.67	0.000133	3.17	1.2e-11	2.45	0.000177	3.09667
MAPK3	kinase	3.72	0.00188	3.21	2.81e-08	1.67	0.00162	2.86667
RAF1	kinase	2.51	5.8e-07	3.87	1.41e-14	1.98	4.28e-06	2.78667
MAP3K1	kinase	2.78	0.0377	2.66	3.13e-07	2.42	0.000234	2.62
TBK1	kinase	1.72	0.000166	3.49	1.39e-17			2.605
RET	kinase	1.66	0.0277	3.06	1.31e-06	2.9	3.27e-05	2.54
SRC	kinase	2.22	2.3e-07	2.77	2.92e-13	2.62	0.000635	2.53667
SYK	kinase	1.98	0.0111	3.37	1.09e-13	1.71	0.000951	2.35333
RIPK2	kinase	1.64	0.00265	3.65	1.92e-06	1.44	0.00747	2.24333
EIF2AK3	kinase	2.13	0.000708	2.6	0.00251	1.97	0.139	2.23333
AKT1	kinase	3.04	0.000117	3.03	4.79e-11	0.5	2.84e-06	2.19
ERBB2	kinase	1.62	0.00718	2.65	1.21e-13	2.29	6.66e-07	2.18667
EIF2AK2	kinase	2.05	0.00495	2.48	4.36e-06	1.98	0.367	2.17
MAP2K4	kinase	2.07	0.00989	2.66	1.61e-08	1.76	8.88e-05	2.16333
ACVR1C	kinase	2.22	0.0249	2.22	0.00143	1.98	0.0075	2.14
EGFR	kinase	2.14	3.65e-08	2.29	3.45e-14	1.72	6.52e-08	2.05
MAP2K7	kinase	1.95	0.0606	2.56	1.84e-09	1.63	0.00208	2.04667
PRKCB	kinase	2	0.000806	2.79	7.34e-06	1.34	0.00348	2.04333
MAPKAPK2	kinase	2.02	0.0042	2.41	3e-09	1.7	0.0176	2.04333
MAPK1	kinase	2.43	0.0042	1.2	4.55e-06	2.45	0.0702	2.02667
MAP3K8	kinase	2.37	2.26e-05	2.26	2.02e-09	1.22	0.0115	1.95
ABL1	kinase	1.61	0.0412	2.37	2.69e-05	1.77	0.00366	1.91667
JAK2	kinase	2.35	0.0253	3.3	2.32e-10	-0.29	0.00142	1.78667
PTK2	kinase	1.94	0.0125	2.1	7.21e-05	1.27	0.0176	1.77
PIK3R1	kinase	0.46	0.000345	3.1	8.42e-10	1.61	0.000308	1.72333
Map3k7	kinase	0.57	0.00843	3.04	5.94e-15	1.43	0.0261	1.68
PGR	ligand-dependent nuclear receptor	2.44	0.000726	3.23	5.26e-10	2.51	2.41e-08	2.72667
NR3C1	ligand-dependent nuclear receptor	-2.17	5.53e-07	-2.16	8.21e-17	-1.47	1.34e-08	1.93333
miR-155-5p (miRNAs w/seed UAAUGCU)	mature microrna	-2.76	7.28e-08	-3.14	3.57e-10	-2.45	7.16e-06	2.78333
mir-223	microrna	2.73	0.0538	2.68	0.000238			2.705
MYD88	other	4.86	1.78e-07	6.43	4.62e-29	3.86	0.000831	5.05
TICAM1	other	4.81	2.68e-09	5.56	4.4e-21	2.22	0.479	4.19667
APP	other	3.41	0.00726	5.92	2.06e-11	1.69	4.91e-05	3.67333
TAC1	other	2.92	0.00153	3.88	1.01e-07	2.81	0.00998	3.20333
PAF1	other	3.05	1.64e-05	3.87	3.96e-11	2.45	0.00501	3.12333
SELPLG	other	3.46	1.35e-05	3.61	6.36e-10	2	0.0477	3.02333
SOCS1	other	-2.32	0.00787	-3.62	3.52e-16			2.97
S100A9	other	3.1	0.00949	3.25	1.22e-12	2.54	0.00764	2.96333
NOD2	other	3.06	1.68e-08	4.07	2.52e-15	1.57	0.00547	2.9
VCAN	other	-2.61	0.000607	-3.22	2.73e-07	-2.87	9.79e-05	2.9
TSC2	other			-2.55	0.000118	-2.95	0.0056	2.75
LY6E	other	-2.43	7.6e-05	-2.62	3.48e-08			2.525
S100A8	other	2.92	0.000504	2.44	1.74e-17	2.21	0.00193	2.52333
TRADD	other	2.63	0.00518	3.45	1.58e-10	1	0.0191	2.36
PTH	other	2.86	4.02e-07	2.14	3.76e-08	1.86	6.02e-07	2.28667
CYR61	other	2.24	0.00131	2.8	1.17e-07	1.77	1.05e-05	2.27
SAMSN1	other	1.21	0.0005	4.8	3.13e-13	0.71	0.0168	2.24
CAMP	other	1.7	8.12e-06	3.07	1.53e-13	1.93	0.0404	2.23333
COL18A1	other	-2	4.24e-05	-2.96	5.3e-10	-1.19	0.00143	2.05
NEDD9	other	0.91	0.000543	2.35	5.87e-05	2.65	0.00116	1.97
SASH1	other	1.27	0.0472	4.24	1.2e-10	0.38	0.0139	1.96333
GCG	other	2.78	0.0139	1.12	0.0312	1.89	0.00608	1.93
DOCK8	other	0.91	0.0177	4.36	8.32e-12	0.38	0.0126	1.88333
C5	other	2.22	0.0105	2.05	2.63e-06	1.3	0.0133	1.85667
F2	peptidase	4.69	6.57e-07	5.62	1.92e-15	3.62	4.21e-10	4.64333
C3	peptidase	2.52	0.0426	3.37	4.67e-09			2.945
PLG	peptidase	2.46	0.0359	3.48	3.2e-08	1.5	0.0131	2.48
F7	peptidase	2.31	0.000115	1.92	1.51e-05	2.58	0.000431	2.27
PLAU	peptidase	2.29	5.58e-07	2.89	5.77e-15	0.56	1.24e-05	1.91333
DUSP1	phosphatase	-2.94	3.69e-09	-3.28	1.69e-18	-2.23	0.000212	2.81667
NUPR1	transcription regulator	6.65	9.83e-07	5.52	8.04e-06	4.64	0.000101	5.60333
RELA	transcription regulator	3.91	4.85e-07	6.37	2.15e-21	3.77	0.00427	4.68333
HIF1A	transcription regulator	2.96	0.000279	4.83	6.74e-09	4.52	9.76e-12	4.10333
ECSIT	transcription regulator	3.78	7.9e-10	3.76	4.57e-14			3.77
EGR1	transcription regulator	3.89	3.96e-07	4.48	7.47e-20	2.52	5.66e-06	3.63
STAT3	transcription regulator	4.12	3.23e-07	3.61	1.11e-27	2.8	0.000535	3.51
BCL6	transcription regulator	-3.01	1.82e-06	-4	2.06e-14			3.505
SMARCA4	transcription regulator	2.08	1.76e-05	5.81	8.52e-16	2.19	1.24e-05	3.36
STAT4	transcription regulator	2.23	0.00125	4.36	6.43e-06			3.295
CTNNB1	transcription regulator	3.22	0.075	3.33	7.47e-08	3.2	0.0085	3.25
ZFP36	transcription regulator	-3.12	3.34e-07	-3.82	1.99e-14	-2.62	0.0049	3.18667
EPAS1	transcription regulator	3.03	4.34e-05	2.92	7.38e-05	2.93	3.22e-08	2.96
GFI1	transcription regulator	-2.71	0.00339	-3.11	2.02e-08			2.91
NFKB1	transcription regulator	2.56	2.75e-09	3.99	8.81e-20	1.91	0.0877	2.82
NFATC2	transcription regulator	0.33	0.000356	5.2	3.95e-14			2.765
CREB1	transcription regulator	3.77	3.74e-05	2.87	4.46e-06	1.65	3.26e-07	2.76333
JUNB	transcription regulator	3.13	1.7e-05	2.7	3.02e-11	2.36	3.67e-08	2.73
PDX1	transcription regulator	3.46	0.000133	2.77	1.12e-07	1.62	0.000177	2.61667
JUN	transcription regulator	1.38	1.63e-09	3.39	2.91e-18	3.03	4.84e-09	2.6
ELK1	transcription regulator	2.89	0.00157	2.96	2.29e-06	1.85	4.1e-05	2.56667
STAT1	transcription regulator	0.95	0.00126	4.07	2.76e-20			2.51
KLF6	transcription regulator	2.15	1.13e-06	2.8	2.73e-11	2.56	0.00926	2.50333
IFI16	transcription regulator	1.5	0.00153	3.54	2.61e-10	2.27	0.0302	2.43667
FOXO1	transcription regulator	1.71	0.0161	3.86	3.85e-10	1.73	0.000178	2.43333
HLX	transcription regulator	-2.36	0.00247	-2.58	1.7e-06	-2.22	0.013	2.38667
SP1	transcription regulator	1.26	9.2e-10	4.39	1.11e-17	1.51	2.36e-08	2.38667
IRF8	transcription regulator	2.05	0.000233	3.07	6.09e-11	1.98	0.115	2.36667
RBPJ	transcription regulator	-2.28	0.000113	-1.93	1.53e-06	-2.89	0.00224	2.36667
IRF6	transcription regulator	2.58	0.000768	1.98	0.000148	2.43	0.0031	2.33
FOS	transcription regulator	1.42	1.41e-10	2.63	3.86e-13	2.6	6.95e-11	2.21667
CEBPB	transcription regulator	1.87	0.0737	2.2	2.21e-09	2.38	0.000203	2.15
ARNT	transcription regulator	2.4	0.147	1.85	0.00213	2.08	4.77e-06	2.11
KLF4	transcription regulator	2.06	0.00136	2.31	2.14e-06	1.94	3.39e-05	2.10333
HOXB9	transcription regulator	2.22	0.0144	1.98	0.00643	1.98	0.00464	2.06
Hmgb1	transcription regulator	2	0.0485	2.16	0.000526	2	0.000344	2.05333
FOXL2	transcription regulator	2.91	4.25e-05	2.23	4.9e-09	0.93	0.000722	2.02333
BCL3	transcription regulator	-0.83	0.0352	-3.26	2.47e-07	-1.95	0.0587	2.01333
ATF4	transcription regulator	1.51	0.00757	2.17	0.00137	2.29	3.99e-06	1.99
KLF2	transcription regulator	-2.28	0.000208	-2.45	4.83e-11	-1.14	5.69e-06	1.95667
FOXO4	transcription regulator	1.88	0.00622	2.42	2.98e-05	1.44	1.8e-06	1.91333
CEBPA	transcription regulator	2.09	5.78e-05	1.84	4.76e-13	1.79	9.78e-08	1.90667
VDR	transcription regulator	2.68	0.000123	1.55	2.72e-08	1.02	0.0187	1.75
ETS1	transcription regulator	1.43	0.0202	2.5	1.81e-13	1.19	2.96e-05	1.70667
EHF	transcription regulator	1.8	0.0282	3.19	3.17e-06	-0.26	0.0197	1.57667
TLR4	transmembrane receptor	4.48	4.17e-07	5.66	5.54e-31	2.7	1.28e-05	4.28
TLR3	transmembrane receptor	4.25	1.41e-06	5.51	2.59e-18	2.91	0.0668	4.22333
TLR7	transmembrane receptor	3.02	1.14e-08	5.39	2.63e-24			4.205
TREM1	transmembrane receptor	4.71	4.44e-08	4.7	3.64e-15	3.16	0.00209	4.19
CD14	transmembrane receptor	3.39	1.54e-06	3.93	1.33e-16			3.66
TLR2	transmembrane receptor	4	0.000916	4.4	3.07e-12	2.26	0.0641	3.55333
TLR9	transmembrane receptor	3.67	1.62e-07	4.72	1.04e-17	2.12	0.0103	3.50333
IL6R	transmembrane receptor	3.06	0.000739	3.58	7.78e-12	2.77	0.00675	3.13667
TLR5	transmembrane receptor	2.78	0.00108	3.64	5.24e-13	2.16	0.00829	2.86
TLR8	transmembrane receptor	2.58	0.00387	3.08	3.08e-08			2.83
CD40	transmembrane receptor	3.55	4.83e-10	3.25	8.69e-25	0.9	0.024	2.56667
NCR2	transmembrane receptor	2.43	0.00172	2.6	2.63e-06		0.0267	2.515
TNFRSF1A	transmembrane receptor	2.89	0.00339	2.77	2.24e-13	1.88	0.00918	2.51333
F3	transmembrane receptor	1.62	0.00107	2.87	6.15e-08	2.14	0.00825	2.21
TNFRSF8	transmembrane receptor	1.9	0.0196	2.47	8.46e-09	2.18	0.0726	2.18333
TYROBP	transmembrane receptor	2.16	0.0114	3.37	1.22e-10	1	0.000534	2.17667
SELP	transmembrane receptor	2.42	1.35e-05	2.63	1e-13	1.34	0.0113	2.13
AGER	transmembrane receptor	1.26	5.44e-06	2.65	1.78e-11	2.07	0.0153	1.99333
IL10RA	transmembrane receptor			-3.87	1.87e-09	1.87	0.000129	1
SFTPA1	transporter	-2.24	0.0121	-3.5	5.85e-06	-2.45	0.054	2.73
LCN2	transporter	1.64	0.00284	2.66	9.6e-08	2.65	0.00741	2.31667
S100A6	transporter	-2.24	0.0452	-2.65	3.69e-05	-1.34	0.00703	2.07667
ALB	transporter	1.45	0.025	2.79	8.82e-05	1.97	0.0477	2.07
APOE	transporter	-1.52	0.0155	-2.31	1.43e-10	-1.25	0.000601	1.69333
